# Supplementary material for: Deep-proteome mapping of WM-266-4 human metastatic melanoma cells: From oncogenic addiction to druggable targets
Source: PLoS One. 2017 Feb 3;12(2):e0171512. doi: 10.1371/journal.pone.0171512 (PMC5291375; doi:10.1371/journal.pone.0171512)
Supplement: S1 Table — Protein library (n = 6,681 deep-proteome components) of WM-266-4 human metastatic melanoma cells (Microsoft Excel format file), indicating for each identified member its: (a) (UNIPROT) “accession” (number), (b) (name) “description” and (c-h) fundamental features of the nLC-MS/MS proteomics analysis employed, including among others the: (c) (Mascot) “score”, (d) (sequence) “coverage”, (e) (number of) “unique peptides” (N = 23,191 tryptic fragments), (f) (number of) “AAs” (amino acid residues), (g) “MW” (molecular weight) in kDa and (h) (calculated) “pI” (isoelectric point). (XLSX) [file pone.0171512.s001.xlsx]

## Sheet: Sheet1
Accession	Description	Score	Coverage	# Proteins	# Unique Peptides	# Peptides	# PSMs	Area	# AAs	MW [kDa]	calc. pI
P08670	Vimentin OS=Homo sapiens GN=VIM PE=1 SV=4 - [VIME_HUMAN]	1638.22	90.99	24	61	61	678	7.134e+10	466	53.6191	5.12256
P04406	Glyceraldehyde-3-phosphate dehydrogenase OS=Homo sapiens GN=GAPDH PE=1 SV=3 - [G3P_HUMAN]	1554.4	81.49	1	27	27	711	7.42748e+10	335	36.0304	8.45557
P14618	Pyruvate kinase PKM OS=Homo sapiens GN=PKM PE=1 SV=4 - [KPYM_HUMAN]	1248.39	75.71	2	43	43	466	5.22352e+10	531	57.9	7.84033
P06733	Alpha-enolase OS=Homo sapiens GN=ENO1 PE=1 SV=2 - [ENOA_HUMAN]	969.041	73.96	1	29	33	396	4.29412e+10	434	47.1393	7.38623
P60709	Actin, cytoplasmic 1 OS=Homo sapiens GN=ACTB PE=1 SV=1 - [ACTB_HUMAN]	847.376	70.93	5	10	22	402	7.23212e+10	375	41.7097	5.47803
Q15149	Plectin OS=Homo sapiens GN=PLEC PE=1 SV=3 - [PLEC_HUMAN]	846.688	43.38	2	173	173	324	4992036087	4684	531.466	5.96045
P13639	Elongation factor 2 OS=Homo sapiens GN=EEF2 PE=1 SV=4 - [EF2_HUMAN]	687.474	58.74	1	39	39	262	9.8693e+09	858	95.277	6.82959
P11142	Heat shock cognate 71 kDa protein OS=Homo sapiens GN=HSPA8 PE=1 SV=1 - [HSP7C_HUMAN]	586.603	63.93	1	27	37	240	26606541308	646	70.8542	5.51611
P68104	Elongation factor 1-alpha 1 OS=Homo sapiens GN=EEF1A1 PE=1 SV=1 - [EF1A1_HUMAN]	578.837	67.97	2	15	24	212	37136448617	462	50.1091	9.01221
P08238	Heat shock protein HSP 90-beta OS=Homo sapiens GN=HSP90AB1 PE=1 SV=4 - [HS90B_HUMAN]	531.354	52.62	5	28	40	202	23461086422	724	83.2121	5.03369
P35579	Myosin-9 OS=Homo sapiens GN=MYH9 PE=1 SV=4 - [MYH9_HUMAN]	525.932	47.19	1	75	85	185	3316817599	1960	226.392	5.60498
Q09666	Neuroblast differentiation-associated protein AHNAK OS=Homo sapiens GN=AHNAK PE=1 SV=2 - [AHNK_HUMAN]	478.895	51.92	1	140	140	228	3.05025e+09	5890	628.699	6.15088
P68363	Tubulin alpha-1B chain OS=Homo sapiens GN=TUBA1B PE=1 SV=1 - [TBA1B_HUMAN]	471.284	57.43	3	5	20	190	2.48863e+10	451	50.1196	5.05908
P07900	Heat shock protein HSP 90-alpha OS=Homo sapiens GN=HSP90AA1 PE=1 SV=5 - [HS90A_HUMAN]	465.775	44.95	5	21	31	182	21898352966	732	84.6067	5.021
P49327	Fatty acid synthase OS=Homo sapiens GN=FASN PE=1 SV=3 - [FAS_HUMAN]	454.912	43.85	1	75	75	175	7022821289	2511	273.254	6.44287
P35580	Myosin-10 OS=Homo sapiens GN=MYH10 PE=1 SV=3 - [MYH10_HUMAN]	435.791	42.31	1	62	73	168	2.74932e+09	1976	228.858	5.5415
P68371	Tubulin beta-4B chain OS=Homo sapiens GN=TUBB4B PE=1 SV=1 - [TBB4B_HUMAN]	433.792	71.69	4	1	24	174	2.83823e+10	445	49.799	4.89404
P07437	Tubulin beta chain OS=Homo sapiens GN=TUBB PE=1 SV=2 - [TBB5_HUMAN]	432.745	72.75	3	4	25	185	3.38906e+10	444	49.639	4.89404
Q14204	Cytoplasmic dynein 1 heavy chain 1 OS=Homo sapiens GN=DYNC1H1 PE=1 SV=5 - [DYHC1_HUMAN]	431.405	32.63	1	112	112	173	7.83661e+09	4646	532.072	6.40479
Q13813	Spectrin alpha chain, non-erythrocytic 1 OS=Homo sapiens GN=SPTAN1 PE=1 SV=3 - [SPTN1_HUMAN]	424.365	47.57	1	88	88	149	1.90221e+09	2472	284.364	5.35107
P10809	60 kDa heat shock protein, mitochondrial OS=Homo sapiens GN=HSPD1 PE=1 SV=2 - [CH60_HUMAN]	405.143	69.11	1	36	36	166	8.60292e+09	573	61.0164	5.87158
Q13509	Tubulin beta-3 chain OS=Homo sapiens GN=TUBB3 PE=1 SV=2 - [TBB3_HUMAN]	381.106	54.67	1	6	21	136	3.38906e+10	450	50.4003	4.93213
Q13885	Tubulin beta-2A chain OS=Homo sapiens GN=TUBB2A PE=1 SV=1 - [TBB2A_HUMAN]	376.09	60.9	2	5	22	138	3.38906e+10	445	49.875	4.89404
Q9BQE3	Tubulin alpha-1C chain OS=Homo sapiens GN=TUBA1C PE=1 SV=1 - [TBA1C_HUMAN]	368.762	53.01	2	4	19	141	2.48863e+10	449	49.8635	5.09717
P12814	Alpha-actinin-1 OS=Homo sapiens GN=ACTN1 PE=1 SV=2 - [ACTN1_HUMAN]	362.68	60.2	2	32	50	132	8.8907e+09	892	102.993	5.41455
P00338	L-lactate dehydrogenase A chain OS=Homo sapiens GN=LDHA PE=1 SV=2 - [LDHA_HUMAN]	359.49	66.87	4	21	22	141	3.63936e+10	332	36.6654	8.26514
O43707	Alpha-actinin-4 OS=Homo sapiens GN=ACTN4 PE=1 SV=2 - [ACTN4_HUMAN]	356.515	61.25	1	37	54	135	8.45351e+09	911	104.788	5.43994
P68032	Actin, alpha cardiac muscle 1 OS=Homo sapiens GN=ACTC1 PE=1 SV=1 - [ACTC_HUMAN]	356.379	33.16	6	2	13	212	49416320700	377	41.9919	5.38916
Q01082	Spectrin beta chain, non-erythrocytic 1 OS=Homo sapiens GN=SPTBN1 PE=1 SV=2 - [SPTB2_HUMAN]	350.435	47.17	3	79	80	130	2.68318e+09	2364	274.439	5.56689
P04350	Tubulin beta-4A chain OS=Homo sapiens GN=TUBB4A PE=1 SV=2 - [TBB4A_HUMAN]	348.324	71.17	1	2	21	144	2.83823e+10	444	49.5539	4.88135
P11021	78 kDa glucose-regulated protein OS=Homo sapiens GN=HSPA5 PE=1 SV=2 - [GRP78_HUMAN]	326.428	54.89	1	37	39	141	1.63395e+10	654	72.2884	5.16064
Q00610	Clathrin heavy chain 1 OS=Homo sapiens GN=CLTC PE=1 SV=5 - [CLH1_HUMAN]	319.825	48.3	1	50	61	114	5.59625e+09	1675	191.493	5.69385
P21333	Filamin-A OS=Homo sapiens GN=FLNA PE=1 SV=4 - [FLNA_HUMAN]	316.291	46.58	1	72	76	127	3.81476e+09	2647	280.564	6.06201
Q05639	Elongation factor 1-alpha 2 OS=Homo sapiens GN=EEF1A2 PE=1 SV=1 - [EF1A2_HUMAN]	294.623	33.91	1	2	11	92	1.24718e+10	463	50.4383	9.02686
P62805	Histone H4 OS=Homo sapiens GN=HIST1H4A PE=1 SV=2 - [H4_HUMAN]	290.513	60.19	1	10	10	130	70659064456	103	11.3604	11.356
P04075	Fructose-bisphosphate aldolase A OS=Homo sapiens GN=ALDOA PE=1 SV=2 - [ALDOA_HUMAN]	283.141	68.13	2	20	23	137	17763287022	364	39.3953	8.08936
P06396	Gelsolin OS=Homo sapiens GN=GSN PE=1 SV=1 - [GELS_HUMAN]	271.132	48.21	1	23	23	96	1.41528e+10	782	85.6442	6.27783
P29401	Transketolase OS=Homo sapiens GN=TKT PE=1 SV=3 - [TKT_HUMAN]	268.317	59.87	1	25	25	104	1.50054e+10	623	67.8347	7.66455
P07237	Protein disulfide-isomerase OS=Homo sapiens GN=P4HB PE=1 SV=3 - [PDIA1_HUMAN]	267.891	51.38	1	26	26	113	1.58894e+10	508	57.0807	4.86865
P62937	Peptidyl-prolyl cis-trans isomerase A OS=Homo sapiens GN=PPIA PE=1 SV=2 - [PPIA_HUMAN]	267.427	75.15	2	11	11	135	66293108328	165	18.0009	7.81104
P23246	Splicing factor, proline- and glutamine-rich OS=Homo sapiens GN=SFPQ PE=1 SV=2 - [SFPQ_HUMAN]	260.168	22.49	1	12	12	91	3.75497e+09	707	76.1016	9.43701
Q9Y490	Talin-1 OS=Homo sapiens GN=TLN1 PE=1 SV=3 - [TLN1_HUMAN]	258.58	50.22	1	70	74	107	1.75692e+09	2541	269.599	6.07471
Q96KK5	Histone H2A type 1-H OS=Homo sapiens GN=HIST1H2AH PE=1 SV=3 - [H2A1H_HUMAN]	258.029	35.94	7	2	6	130	71149989786	128	13.8978	10.8872
P22626	Heterogeneous nuclear ribonucleoproteins A2/B1 OS=Homo sapiens GN=HNRNPA2B1 PE=1 SV=2 - [ROA2_HUMAN]	256.799	42.78	1	14	17	88	5.59786e+09	353	37.4067	8.95361
P78527	DNA-dependent protein kinase catalytic subunit OS=Homo sapiens GN=PRKDC PE=1 SV=3 - [PRKDC_HUMAN]	250.637	25.17	1	82	82	121	2.47685e+09	4128	468.788	7.12256
Q6UVK1	Chondroitin sulfate proteoglycan 4 OS=Homo sapiens GN=CSPG4 PE=1 SV=2 - [CSPG4_HUMAN]	247.458	27.91	1	43	43	88	4426190722	2322	250.382	5.46533
P48681	Nestin OS=Homo sapiens GN=NES PE=1 SV=2 - [NEST_HUMAN]	243.205	48.18	1	51	51	87	2.36841e+09	1621	177.332	4.36084
P04908	Histone H2A type 1-B/E OS=Homo sapiens GN=HIST1H2AB PE=1 SV=2 - [H2A1B_HUMAN]	242.223	35.38	3	1	5	122	6.69807e+10	130	14.127	11.0483
P00558	Phosphoglycerate kinase 1 OS=Homo sapiens GN=PGK1 PE=1 SV=3 - [PGK1_HUMAN]	231.368	68.59	2	27	27	98	22549919100	417	44.5861	8.104
P14625	Endoplasmin OS=Homo sapiens GN=HSP90B1 PE=1 SV=1 - [ENPL_HUMAN]	214.625	45.83	2	31	33	96	1.30542e+10	803	92.4113	4.84326
P63241	Eukaryotic translation initiation factor 5A-1 OS=Homo sapiens GN=EIF5A PE=1 SV=2 - [IF5A1_HUMAN]	206.707	61.69	3	10	10	78	5.57535e+09	154	16.8214	5.23682
P06744	Glucose-6-phosphate isomerase OS=Homo sapiens GN=GPI PE=1 SV=4 - [G6PI_HUMAN]	201.905	50.54	1	23	23	84	1.05176e+10	558	63.1072	8.32373
P09429	High mobility group protein B1 OS=Homo sapiens GN=HMGB1 PE=1 SV=3 - [HMGB1_HUMAN]	201.309	29.3	2	10	11	67	1.69685e+10	215	24.8782	5.74463
P30101	Protein disulfide-isomerase A3 OS=Homo sapiens GN=PDIA3 PE=1 SV=4 - [PDIA3_HUMAN]	201.213	46.73	1	24	24	78	1.02283e+10	505	56.7468	6.354
P47895	Aldehyde dehydrogenase family 1 member A3 OS=Homo sapiens GN=ALDH1A3 PE=1 SV=2 - [AL1A3_HUMAN]	199.204	67.97	1	27	27	94	11940106354	512	56.0728	7.25439
P54652	Heat shock-related 70 kDa protein 2 OS=Homo sapiens GN=HSPA2 PE=1 SV=1 - [HSP72_HUMAN]	186.863	28.48	1	8	18	71	21089776668	639	69.9779	5.74463
P09104	Gamma-enolase OS=Homo sapiens GN=ENO2 PE=1 SV=3 - [ENOG_HUMAN]	184.995	58.99	1	11	14	90	1.61848e+10	434	47.239	5.03369
P06899	Histone H2B type 1-J OS=Homo sapiens GN=HIST1H2BJ PE=1 SV=3 - [H2B1J_HUMAN]	181.937	52.38	8	2	8	88	5.68475e+10	126	13.8956	10.3159
O60814	Histone H2B type 1-K OS=Homo sapiens GN=HIST1H2BK PE=1 SV=3 - [H2B1K_HUMAN]	180.821	52.38	10	1	7	85	5.27913e+10	126	13.8816	10.3159
P18669	Phosphoglycerate mutase 1 OS=Homo sapiens GN=PGAM1 PE=1 SV=2 - [PGAM1_HUMAN]	176.921	76.38	3	19	19	63	9.61921e+09	254	28.7858	7.18115
P02545	Prelamin-A/C OS=Homo sapiens GN=LMNA PE=1 SV=1 - [LMNA_HUMAN]	172.68	48.95	1	28	29	83	9.2051e+09	664	74.0947	7.02002
P14866	Heterogeneous nuclear ribonucleoprotein L OS=Homo sapiens GN=HNRNPL PE=1 SV=2 - [HNRPL_HUMAN]	172.519	46.35	1	15	15	45	3900575669	589	64.0924	8.22119
P22314	Ubiquitin-like modifier-activating enzyme 1 OS=Homo sapiens GN=UBA1 PE=1 SV=3 - [UBA1_HUMAN]	171.882	41.21	1	31	31	68	3.45223e+09	1058	117.774	5.75732
P12268	Inosine-5'-monophosphate dehydrogenase 2 OS=Homo sapiens GN=IMPDH2 PE=1 SV=2 - [IMDH2_HUMAN]	171.879	51.17	1	23	23	56	2.64033e+09	514	55.7696	6.90283
P62942	Peptidyl-prolyl cis-trans isomerase FKBP1A OS=Homo sapiens GN=FKBP1A PE=1 SV=2 - [FKB1A_HUMAN]	171.826	29.63	1	5	5	46	3.42328e+09	108	11.9431	8.1626
P09651	Heterogeneous nuclear ribonucleoprotein A1 OS=Homo sapiens GN=HNRNPA1 PE=1 SV=5 - [ROA1_HUMAN]	171.784	41.13	2	14	17	55	4.65354e+09	372	38.7231	9.12939
P55072	Transitional endoplasmic reticulum ATPase OS=Homo sapiens GN=VCP PE=1 SV=4 - [TERA_HUMAN]	167.538	49.5	1	31	31	64	4.20252e+09	806	89.2657	5.26221
Q15084	Protein disulfide-isomerase A6 OS=Homo sapiens GN=PDIA6 PE=1 SV=1 - [PDIA6_HUMAN]	164.856	45.23	1	16	16	65	1.37041e+10	440	48.0913	5.08447
P60842	Eukaryotic initiation factor 4A-I OS=Homo sapiens GN=EIF4A1 PE=1 SV=1 - [IF4A1_HUMAN]	163.506	61.58	1	13	22	67	8.23875e+09	406	46.1246	5.47803
P06576	ATP synthase subunit beta, mitochondrial OS=Homo sapiens GN=ATP5B PE=1 SV=3 - [ATPB_HUMAN]	163.182	65.97	1	21	21	58	8.95963e+09	529	56.5246	5.40186
P68431	Histone H3.1 OS=Homo sapiens GN=HIST1H3A PE=1 SV=2 - [H31_HUMAN]	163.04	43.38	3	1	5	54	6.71521e+09	136	15.3945	11.1216
P13929	Beta-enolase OS=Homo sapiens GN=ENO3 PE=1 SV=5 - [ENOB_HUMAN]	161.379	19.35	1	1	5	81	2.43334e+10	434	46.9573	7.7085
P07355	Annexin A2 OS=Homo sapiens GN=ANXA2 PE=1 SV=2 - [ANXA2_HUMAN]	161.097	56.34	2	22	22	60	15529232104	339	38.5798	7.75244
P23528	Cofilin-1 OS=Homo sapiens GN=CFL1 PE=1 SV=3 - [COF1_HUMAN]	160.228	57.83	1	11	13	57	1.22839e+10	166	18.4907	8.08936
P05023	Sodium/potassium-transporting ATPase subunit alpha-1 OS=Homo sapiens GN=ATP1A1 PE=1 SV=1 - [AT1A1_HUMAN]	158.011	36.36	5	21	29	66	7.51759e+09	1023	112.824	5.49072
P60174	Triosephosphate isomerase OS=Homo sapiens GN=TPI1 PE=1 SV=3 - [TPIS_HUMAN]	155.795	65.03	1	15	15	62	1.25568e+10	286	30.7717	5.92236
P13010	X-ray repair cross-complementing protein 5 OS=Homo sapiens GN=XRCC5 PE=1 SV=3 - [XRCC5_HUMAN]	154.245	54.64	1	30	30	65	4.17613e+09	732	82.6523	5.80811
P13667	Protein disulfide-isomerase A4 OS=Homo sapiens GN=PDIA4 PE=1 SV=2 - [PDIA4_HUMAN]	154.021	53.8	1	31	31	75	5003041258	645	72.887	5.07178
Q16555	Dihydropyrimidinase-related protein 2 OS=Homo sapiens GN=DPYSL2 PE=1 SV=1 - [DPYL2_HUMAN]	149.17	75	2	26	29	58	4432423562	572	62.2546	6.37939
Q02952	A-kinase anchor protein 12 OS=Homo sapiens GN=AKAP12 PE=1 SV=4 - [AKA12_HUMAN]	148.281	33.5	1	32	32	49	1.10608e+09	1782	191.367	4.41162
P07814	Bifunctional glutamate/proline--tRNA ligase OS=Homo sapiens GN=EPRS PE=1 SV=5 - [SYEP_HUMAN]	143.207	36.84	1	39	39	60	1.46033e+09	1512	170.483	7.32764
P12270	Nucleoprotein TPR OS=Homo sapiens GN=TPR PE=1 SV=3 - [TPR_HUMAN]	142.811	23.32	1	38	38	56	4.61965e+08	2363	267.131	5.021
Q7KZF4	Staphylococcal nuclease domain-containing protein 1 OS=Homo sapiens GN=SND1 PE=1 SV=1 - [SND1_HUMAN]	141.039	45.71	1	31	31	58	3301303096	910	101.934	7.1665
P19338	Nucleolin OS=Homo sapiens GN=NCL PE=1 SV=3 - [NUCL_HUMAN]	140.987	32.82	1	18	18	53	5.37276e+09	710	76.5684	4.70361
P27797	Calreticulin OS=Homo sapiens GN=CALR PE=1 SV=1 - [CALR_HUMAN]	140.114	67.63	1	19	19	60	9.63632e+09	417	48.1118	4.43701
P09874	Poly [ADP-ribose] polymerase 1 OS=Homo sapiens GN=PARP1 PE=1 SV=4 - [PARP1_HUMAN]	140.055	42.41	1	31	31	62	2568789900	1014	113.012	8.88037
Q562R1	Beta-actin-like protein 2 OS=Homo sapiens GN=ACTBL2 PE=1 SV=2 - [ACTBL_HUMAN]	139.37	18.62	1	1	7	85	3.97593e+10	376	41.976	5.59229
P22392	Nucleoside diphosphate kinase B OS=Homo sapiens GN=NME2 PE=1 SV=1 - [NDKB_HUMAN]	139.252	71.71	2	5	10	52	2.12181e+10	152	17.2869	8.41162
P23284	Peptidyl-prolyl cis-trans isomerase B OS=Homo sapiens GN=PPIB PE=1 SV=2 - [PPIB_HUMAN]	138.972	57.87	1	15	15	58	1.79543e+10	216	23.7275	9.40771
Q9BUF5	Tubulin beta-6 chain OS=Homo sapiens GN=TUBB6 PE=1 SV=1 - [TBB6_HUMAN]	138.46	60.76	1	9	19	54	23658044992	446	49.825	4.88135
O75369	Filamin-B OS=Homo sapiens GN=FLNB PE=1 SV=2 - [FLNB_HUMAN]	138.194	28.32	1	41	43	63	6.40275e+08	2602	277.99	5.73193
P50395	Rab GDP dissociation inhibitor beta OS=Homo sapiens GN=GDI2 PE=1 SV=2 - [GDIB_HUMAN]	136.804	67.87	1	23	30	59	2.01544e+09	445	50.6309	6.46826
P0C0S5	Histone H2A.Z OS=Homo sapiens GN=H2AFZ PE=1 SV=2 - [H2AZ_HUMAN]	136.609	53.91	2	4	6	55	4.74048e+10	128	13.5446	10.5796
Q00839	Heterogeneous nuclear ribonucleoprotein U OS=Homo sapiens GN=HNRNPU PE=1 SV=6 - [HNRPU_HUMAN]	134.485	35.03	1	25	25	57	4658589448	825	90.528	5.99854
Q13263	Transcription intermediary factor 1-beta OS=Homo sapiens GN=TRIM28 PE=1 SV=5 - [TIF1B_HUMAN]	133.727	43.59	1	21	21	53	2.30452e+09	835	88.4934	5.77002
P12956	X-ray repair cross-complementing protein 6 OS=Homo sapiens GN=XRCC6 PE=1 SV=2 - [XRCC6_HUMAN]	133.389	52.71	1	28	28	61	4.09866e+09	609	69.7991	6.63916
P15531	Nucleoside diphosphate kinase A OS=Homo sapiens GN=NME1 PE=1 SV=1 - [NDKA_HUMAN]	131.976	73.68	1	5	10	50	2.12181e+10	152	17.1377	6.18896
P08758	Annexin A5 OS=Homo sapiens GN=ANXA5 PE=1 SV=2 - [ANXA5_HUMAN]	129.927	72.81	1	24	24	60	27250257751	320	35.9144	5.04639
P26038	Moesin OS=Homo sapiens GN=MSN PE=1 SV=3 - [MOES_HUMAN]	129.763	44.54	1	12	22	58	5946317450	577	67.7778	6.40479
P38646	Stress-70 protein, mitochondrial OS=Homo sapiens GN=HSPA9 PE=1 SV=2 - [GRP75_HUMAN]	125.124	51.69	1	24	24	49	3.46309e+09	679	73.6348	6.16357
Q08211	ATP-dependent RNA helicase A OS=Homo sapiens GN=DHX9 PE=1 SV=4 - [DHX9_HUMAN]	124.094	31.26	1	28	28	51	2.10063e+09	1270	140.869	6.84424
Q9P2E9	Ribosome-binding protein 1 OS=Homo sapiens GN=RRBP1 PE=1 SV=4 - [RRBP1_HUMAN]	123.76	27.09	1	28	28	48	1.30941e+09	1410	152.381	8.60205
Q00341	Vigilin OS=Homo sapiens GN=HDLBP PE=1 SV=2 - [VIGLN_HUMAN]	123.348	34.23	1	30	30	49	1.05415e+09	1268	141.368	6.87354
P34932	Heat shock 70 kDa protein 4 OS=Homo sapiens GN=HSPA4 PE=1 SV=4 - [HSP74_HUMAN]	122.535	55.71	1	30	32	57	3178244006	840	94.2712	5.18604
P25705	ATP synthase subunit alpha, mitochondrial OS=Homo sapiens GN=ATP5A1 PE=1 SV=1 - [ATPA_HUMAN]	122.468	38.88	1	17	17	44	5.8296e+09	553	59.7136	9.12939
P06748	Nucleophosmin OS=Homo sapiens GN=NPM1 PE=1 SV=2 - [NPM_HUMAN]	122.058	58.84	1	11	11	42	1.16364e+10	294	32.5548	4.77979
P11413	Glucose-6-phosphate 1-dehydrogenase OS=Homo sapiens GN=G6PD PE=1 SV=4 - [G6PD_HUMAN]	121.982	42.14	1	17	17	50	1.11941e+09	515	59.219	6.84424
P62258	14-3-3 protein epsilon OS=Homo sapiens GN=YWHAE PE=1 SV=1 - [1433E_HUMAN]	121.366	61.18	1	11	13	56	1.0243e+10	255	29.1554	4.7417
P63244	Guanine nucleotide-binding protein subunit beta-2-like 1 OS=Homo sapiens GN=GNB2L1 PE=1 SV=3 - [GBLP_HUMAN]	119.78	69.09	1	16	16	40	5824841582	317	35.0546	7.69385
P40939	Trifunctional enzyme subunit alpha, mitochondrial OS=Homo sapiens GN=HADHA PE=1 SV=2 - [ECHA_HUMAN]	118.793	55.96	1	28	28	52	2660190535	763	82.9469	9.0415
P08107	Heat shock 70 kDa protein 1A/1B OS=Homo sapiens GN=HSPA1A PE=1 SV=5 - [HSP71_HUMAN]	117.865	45.4	2	18	20	44	10573851830	641	70.009	5.65576
Q14980	Nuclear mitotic apparatus protein 1 OS=Homo sapiens GN=NUMA1 PE=1 SV=2 - [NUMA1_HUMAN]	117.112	21.89	1	30	30	38	3.98495e+08	2115	238.115	5.78271
Q92945	Far upstream element-binding protein 2 OS=Homo sapiens GN=KHSRP PE=1 SV=4 - [FUBP2_HUMAN]	115.883	24.89	1	14	14	35	2.1209e+09	711	73.07	7.29834
P23396	40S ribosomal protein S3 OS=Homo sapiens GN=RPS3 PE=1 SV=2 - [RS3_HUMAN]	114.508	62.14	1	14	14	40	4.6212e+09	243	26.6714	9.65674
P21796	Voltage-dependent anion-selective channel protein 1 OS=Homo sapiens GN=VDAC1 PE=1 SV=2 - [VDAC1_HUMAN]	113.978	68.55	1	14	15	39	5.10404e+09	283	30.7536	8.54346
P52597	Heterogeneous nuclear ribonucleoprotein F OS=Homo sapiens GN=HNRNPF PE=1 SV=3 - [HNRPF_HUMAN]	112.68	52.53	1	10	12	42	3.11779e+09	415	45.6429	5.57959
P49368	T-complex protein 1 subunit gamma OS=Homo sapiens GN=CCT3 PE=1 SV=4 - [TCPG_HUMAN]	112.559	55.23	1	25	25	48	2610580508	545	60.4953	6.49365
Q13283	Ras GTPase-activating protein-binding protein 1 OS=Homo sapiens GN=G3BP1 PE=1 SV=1 - [G3BP1_HUMAN]	110.866	40.99	1	12	12	41	1.97519e+09	466	52.1321	5.51611
Q14697	Neutral alpha-glucosidase AB OS=Homo sapiens GN=GANAB PE=1 SV=3 - [GANAB_HUMAN]	110.738	34.75	1	25	25	46	2.73867e+09	944	106.807	6.13818
P09382	Galectin-1 OS=Homo sapiens GN=LGALS1 PE=1 SV=2 - [LEG1_HUMAN]	110.568	73.33	1	8	8	60	1.00953e+10	135	14.7062	5.50342
P31939	Bifunctional purine biosynthesis protein PURH OS=Homo sapiens GN=ATIC PE=1 SV=3 - [PUR9_HUMAN]	107.811	60.47	1	26	26	48	2.24969e+09	592	64.5753	6.7124
P53621	Coatomer subunit alpha OS=Homo sapiens GN=COPA PE=1 SV=2 - [COPA_HUMAN]	107.351	33.99	1	28	28	40	1176204746	1224	138.258	7.66455
P78371	T-complex protein 1 subunit beta OS=Homo sapiens GN=CCT2 PE=1 SV=4 - [TCPB_HUMAN]	105.981	53.27	1	19	19	50	1796951555	535	57.4521	6.45557
O60506	Heterogeneous nuclear ribonucleoprotein Q OS=Homo sapiens GN=SYNCRIP PE=1 SV=2 - [HNRPQ_HUMAN]	105.921	51.04	1	20	26	50	4.50725e+09	623	69.5596	8.5874
P04843	Dolichyl-diphosphooligosaccharide--protein glycosyltransferase subunit 1 OS=Homo sapiens GN=RPN1 PE=1 SV=1 - [RPN1_HUMAN]	105.549	43.82	1	20	20	44	3.03683e+09	607	68.5268	6.37939
Q12906	Interleukin enhancer-binding factor 3 OS=Homo sapiens GN=ILF3 PE=1 SV=3 - [ILF3_HUMAN]	104.462	35.35	1	18	21	38	2.79621e+09	894	95.2791	8.76318
P46940	Ras GTPase-activating-like protein IQGAP1 OS=Homo sapiens GN=IQGAP1 PE=1 SV=1 - [IQGA1_HUMAN]	103.009	25.17	1	30	30	46	1.39198e+09	1657	189.134	6.48096
Q6P2Q9	Pre-mRNA-processing-splicing factor 8 OS=Homo sapiens GN=PRPF8 PE=1 SV=2 - [PRP8_HUMAN]	102.859	17.82	1	31	31	43	4.85349e+08	2335	273.427	8.83643
P50454	Serpin H1 OS=Homo sapiens GN=SERPINH1 PE=1 SV=2 - [SERPH_HUMAN]	102.8	34.93	1	13	13	34	7.11107e+09	418	46.4112	8.68994
Q99536	Synaptic vesicle membrane protein VAT-1 homolog OS=Homo sapiens GN=VAT1 PE=1 SV=2 - [VAT1_HUMAN]	101.966	51.4	1	15	15	37	5736759848	393	41.8934	6.29053
O15061	Synemin OS=Homo sapiens GN=SYNM PE=1 SV=2 - [SYNEM_HUMAN]	101.822	23.13	1	26	26	37	1.18587e+09	1565	172.663	5.16064
O75533	Splicing factor 3B subunit 1 OS=Homo sapiens GN=SF3B1 PE=1 SV=3 - [SF3B1_HUMAN]	101.785	20.94	1	18	18	32	1.23132e+09	1304	145.738	7.09326
O43175	D-3-phosphoglycerate dehydrogenase OS=Homo sapiens GN=PHGDH PE=1 SV=4 - [SERA_HUMAN]	101.298	27.95	1	13	13	35	2550971418	533	56.6144	6.7124
P18206	Vinculin OS=Homo sapiens GN=VCL PE=1 SV=4 - [VINC_HUMAN]	99.0405	35.89	1	25	25	38	9.77805e+08	1134	123.722	5.65576
Q14152	Eukaryotic translation initiation factor 3 subunit A OS=Homo sapiens GN=EIF3A PE=1 SV=1 - [EIF3A_HUMAN]	98.5198	24.02	1	26	26	42	1420661826	1382	166.468	6.78564
O00625	Pirin OS=Homo sapiens GN=PIR PE=1 SV=1 - [PIR_HUMAN]	98.2518	51.38	1	12	12	30	2.45989e+09	290	32.0933	6.91748
Q9BSJ8	Extended synaptotagmin-1 OS=Homo sapiens GN=ESYT1 PE=1 SV=1 - [ESYT1_HUMAN]	98.1352	29.53	1	21	21	43	860074099	1104	122.78	5.8335
Q9Y4L1	Hypoxia up-regulated protein 1 OS=Homo sapiens GN=HYOU1 PE=1 SV=1 - [HYOU1_HUMAN]	97.0746	32.13	1	23	23	43	2.24997e+09	999	111.266	5.22412
Q14203	Dynactin subunit 1 OS=Homo sapiens GN=DCTN1 PE=1 SV=3 - [DCTN1_HUMAN]	96.9095	24.18	1	26	26	37	4.86346e+08	1278	141.607	5.80811
P61247	40S ribosomal protein S3a OS=Homo sapiens GN=RPS3A PE=1 SV=2 - [RS3A_HUMAN]	96.8788	42.8	1	12	12	58	5.69523e+09	264	29.9257	9.72998
P51397	Death-associated protein 1 OS=Homo sapiens GN=DAP PE=1 SV=3 - [DAP1_HUMAN]	96.6507	27.45	1	2	2	17	103021492	102	11.1577	9.31982
P04844	Dolichyl-diphosphooligosaccharide--protein glycosyltransferase subunit 2 OS=Homo sapiens GN=RPN2 PE=1 SV=3 - [RPN2_HUMAN]	96.2012	39.62	1	17	17	33	2.72013e+09	631	69.241	5.69385
O43852	Calumenin OS=Homo sapiens GN=CALU PE=1 SV=2 - [CALU_HUMAN]	95.9135	53.33	1	12	12	34	3.1046e+09	315	37.0835	4.64014
P27816	Microtubule-associated protein 4 OS=Homo sapiens GN=MAP4 PE=1 SV=3 - [MAP4_HUMAN]	95.7879	30.21	1	18	18	36	1.61921e+09	1152	120.93	5.42725
P48643	T-complex protein 1 subunit epsilon OS=Homo sapiens GN=CCT5 PE=1 SV=1 - [TCPE_HUMAN]	95.7399	50.28	1	18	19	37	1.43064e+09	541	59.6328	5.65576
P26640	Valine--tRNA ligase OS=Homo sapiens GN=VARS PE=1 SV=4 - [SYVC_HUMAN]	95.7078	34.18	1	29	29	40	1.17569e+09	1264	140.387	7.59131
Q58FF6	Putative heat shock protein HSP 90-beta 4 OS=Homo sapiens GN=HSP90AB4P PE=5 SV=1 - [H90B4_HUMAN]	95.694	7.13	1	1	3	38	1.75279e+09	505	58.2276	4.729
P35606	Coatomer subunit beta' OS=Homo sapiens GN=COPB2 PE=1 SV=2 - [COPB2_HUMAN]	95.2552	29.36	1	17	17	33	1.20559e+09	906	102.422	5.2749
P35241	Radixin OS=Homo sapiens GN=RDX PE=1 SV=1 - [RADI_HUMAN]	94.3985	48.2	1	12	22	50	5.5214e+09	583	68.5214	6.3667
Q99798	Aconitate hydratase, mitochondrial OS=Homo sapiens GN=ACO2 PE=1 SV=2 - [ACON_HUMAN]	94.3365	41.79	1	23	23	35	1.54597e+09	780	85.3719	7.60596
P11940	Polyadenylate-binding protein 1 OS=Homo sapiens GN=PABPC1 PE=1 SV=2 - [PABP1_HUMAN]	93.9001	36.79	5	10	18	36	4002043560	636	70.6259	9.49561
P11216	Glycogen phosphorylase, brain form OS=Homo sapiens GN=PYGB PE=1 SV=5 - [PYGB_HUMAN]	92.9414	35.47	2	25	26	41	1.8732e+09	843	96.6345	6.85889
Q9UHD8	Septin-9 OS=Homo sapiens GN=SEPT9 PE=1 SV=2 - [SEPT9_HUMAN]	91.926	45.22	1	20	20	33	2.3768e+09	586	65.3608	8.96826
P63104	14-3-3 protein zeta/delta OS=Homo sapiens GN=YWHAZ PE=1 SV=1 - [1433Z_HUMAN]	91.7306	47.35	1	11	13	46	1.4156e+10	245	27.7277	4.79248
P52272	Heterogeneous nuclear ribonucleoprotein M OS=Homo sapiens GN=HNRNPM PE=1 SV=3 - [HNRPM_HUMAN]	91.2313	35.89	1	20	20	42	3.17136e+09	730	77.4643	8.70459
P61978	Heterogeneous nuclear ribonucleoprotein K OS=Homo sapiens GN=HNRNPK PE=1 SV=1 - [HNRPK_HUMAN]	91.2242	50.97	1	19	19	53	6538797776	463	50.9444	5.5415
P21281	V-type proton ATPase subunit B, brain isoform OS=Homo sapiens GN=ATP6V1B2 PE=1 SV=3 - [VATB2_HUMAN]	90.4843	53.03	1	12	17	34	1.63474e+09	511	56.4649	5.80811
P40926	Malate dehydrogenase, mitochondrial OS=Homo sapiens GN=MDH2 PE=1 SV=3 - [MDHM_HUMAN]	88.9939	50.89	1	14	14	44	7146926020	338	35.4807	8.67529
P47897	Glutamine--tRNA ligase OS=Homo sapiens GN=QARS PE=1 SV=1 - [SYQ_HUMAN]	88.8301	39.87	1	24	24	36	1541578652	775	87.7429	7.15186
P27824	Calnexin OS=Homo sapiens GN=CANX PE=1 SV=2 - [CALX_HUMAN]	88.7967	37.84	1	17	17	37	5.60422e+09	592	67.5259	4.60205
P13489	Ribonuclease inhibitor OS=Homo sapiens GN=RNH1 PE=1 SV=2 - [RINI_HUMAN]	88.2147	55.53	1	14	14	31	2.49e+09	461	49.9411	4.81787
P26641	Elongation factor 1-gamma OS=Homo sapiens GN=EEF1G PE=1 SV=3 - [EF1G_HUMAN]	88.1753	38.67	1	13	13	37	5.22576e+09	437	50.0871	6.66846
P17655	Calpain-2 catalytic subunit OS=Homo sapiens GN=CAPN2 PE=1 SV=6 - [CAN2_HUMAN]	88.053	37.71	1	17	17	31	3.37319e+09	700	79.9448	4.98291
Q16891	MICOS complex subunit MIC60 OS=Homo sapiens GN=IMMT PE=1 SV=1 - [MIC60_HUMAN]	88.0362	39.71	1	21	21	30	2086484138	758	83.6264	6.48096
Q15019	Septin-2 OS=Homo sapiens GN=SEPT2 PE=1 SV=1 - [SEPT2_HUMAN]	87.5505	65.37	1	16	16	33	2550327561	361	41.4613	6.59521
Q16658	Fascin OS=Homo sapiens GN=FSCN1 PE=1 SV=3 - [FSCN1_HUMAN]	87.37	47.87	1	16	16	32	2.2879e+09	493	54.4961	7.23975
P53396	ATP-citrate synthase OS=Homo sapiens GN=ACLY PE=1 SV=3 - [ACLY_HUMAN]	85.6542	32.43	1	25	25	39	2703264316	1101	120.762	7.32764
P38606	V-type proton ATPase catalytic subunit A OS=Homo sapiens GN=ATP6V1A PE=1 SV=2 - [VATA_HUMAN]	85.244	40.03	1	16	16	28	1756417574	617	68.2605	5.51611
O75083	WD repeat-containing protein 1 OS=Homo sapiens GN=WDR1 PE=1 SV=4 - [WDR1_HUMAN]	84.6899	45.54	1	17	17	33	3.11698e+09	606	66.1519	6.65381
P36871	Phosphoglucomutase-1 OS=Homo sapiens GN=PGM1 PE=1 SV=3 - [PGM1_HUMAN]	84.4068	51.25	1	18	18	31	1.34922e+09	562	61.4105	6.75635
P19367	Hexokinase-1 OS=Homo sapiens GN=HK1 PE=1 SV=3 - [HXK1_HUMAN]	84.3969	29.77	3	20	23	37	1.75704e+09	917	102.42	6.80029
P15559	NAD(P)H dehydrogenase [quinone] 1 OS=Homo sapiens GN=NQO1 PE=1 SV=1 - [NQO1_HUMAN]	84.1004	33.21	1	9	9	28	1.45869e+10	274	30.848	8.88037
P50991	T-complex protein 1 subunit delta OS=Homo sapiens GN=CCT4 PE=1 SV=4 - [TCPD_HUMAN]	82.8903	52.69	1	20	21	35	1.74001e+09	539	57.8878	7.82568
Q01813	ATP-dependent 6-phosphofructokinase, platelet type OS=Homo sapiens GN=PFKP PE=1 SV=2 - [PFKAP_HUMAN]	82.7826	33.55	1	19	21	39	1563544516	784	85.5415	7.54736
Q92597	Protein NDRG1 OS=Homo sapiens GN=NDRG1 PE=1 SV=1 - [NDRG1_HUMAN]	82.4833	54.82	1	12	12	29	4042006924	394	42.8077	5.8208
P42704	Leucine-rich PPR motif-containing protein, mitochondrial OS=Homo sapiens GN=LRPPRC PE=1 SV=3 - [LPPRC_HUMAN]	82.1056	31.21	1	35	35	47	1182267466	1394	157.805	6.12549
Q04637	Eukaryotic translation initiation factor 4 gamma 1 OS=Homo sapiens GN=EIF4G1 PE=1 SV=4 - [IF4G1_HUMAN]	80.6579	19.14	1	18	22	32	1669775608	1599	175.382	5.32568
P07195	L-lactate dehydrogenase B chain OS=Homo sapiens GN=LDHB PE=1 SV=2 - [LDHB_HUMAN]	78.8902	41.32	3	14	15	37	10817708362	334	36.6151	6.04932
O15067	Phosphoribosylformylglycinamidine synthase OS=Homo sapiens GN=PFAS PE=1 SV=4 - [PUR4_HUMAN]	78.4951	23.54	1	20	20	29	7.98422e+08	1338	144.643	5.75732
Q86UP2	Kinectin OS=Homo sapiens GN=KTN1 PE=1 SV=1 - [KTN1_HUMAN]	78.41	23.43	1	22	22	29	6.92229e+08	1357	156.179	5.64307
Q99829	Copine-1 OS=Homo sapiens GN=CPNE1 PE=1 SV=1 - [CPNE1_HUMAN]	78.3847	34.08	1	12	12	32	8.68206e+08	537	59.0215	5.8335
P09211	Glutathione S-transferase P OS=Homo sapiens GN=GSTP1 PE=1 SV=2 - [GSTP1_HUMAN]	77.9572	60.48	1	9	9	33	8.84126e+09	210	23.341	5.64307
P27708	CAD protein OS=Homo sapiens GN=CAD PE=1 SV=3 - [PYR1_HUMAN]	77.4717	18.43	1	24	25	33	960612784	2225	242.829	6.45557
P49792	E3 SUMO-protein ligase RanBP2 OS=Homo sapiens GN=RANBP2 PE=1 SV=2 - [RBP2_HUMAN]	77.1873	14.42	7	27	27	34	2.80708e+08	3224	357.974	6.20166
Q92841	Probable ATP-dependent RNA helicase DDX17 OS=Homo sapiens GN=DDX17 PE=1 SV=2 - [DDX17_HUMAN]	77.1535	31.28	1	17	22	34	4362284512	729	80.222	8.26514
Q92900	Regulator of nonsense transcripts 1 OS=Homo sapiens GN=UPF1 PE=1 SV=2 - [RENT1_HUMAN]	76.6109	34.99	1	28	28	37	5.92156e+08	1129	124.267	6.60986
P62854	40S ribosomal protein S26 OS=Homo sapiens GN=RPS26 PE=1 SV=3 - [RS26_HUMAN]	76.5367	36.52	2	3	3	24	6.69858e+08	115	13.0071	11.0044
P16615	Sarcoplasmic/endoplasmic reticulum calcium ATPase 2 OS=Homo sapiens GN=ATP2A2 PE=1 SV=1 - [AT2A2_HUMAN]	76.3958	28.02	3	22	22	39	1286090034	1042	114.683	5.33838
Q99460	26S proteasome non-ATPase regulatory subunit 1 OS=Homo sapiens GN=PSMD1 PE=1 SV=2 - [PSMD1_HUMAN]	76.1741	35.47	1	22	22	30	1.30919e+09	953	105.769	5.38916
P61158	Actin-related protein 3 OS=Homo sapiens GN=ACTR3 PE=1 SV=3 - [ARP3_HUMAN]	76.0589	47.13	3	14	14	34	2.73792e+09	418	47.341	5.88428
P23526	Adenosylhomocysteinase OS=Homo sapiens GN=AHCY PE=1 SV=4 - [SAHH_HUMAN]	75.798	38.66	1	16	16	30	3945415716	432	47.6852	6.34131
Q13200	26S proteasome non-ATPase regulatory subunit 2 OS=Homo sapiens GN=PSMD2 PE=1 SV=3 - [PSMD2_HUMAN]	75.7372	32.38	1	20	20	33	1.05439e+09	908	100.136	5.19873
P35221	Catenin alpha-1 OS=Homo sapiens GN=CTNNA1 PE=1 SV=1 - [CTNA1_HUMAN]	75.3364	37.42	1	17	20	30	6.60516e+08	906	100.009	6.29053
P62701	40S ribosomal protein S4, X isoform OS=Homo sapiens GN=RPS4X PE=1 SV=2 - [RS4X_HUMAN]	75.3158	49.05	3	13	13	34	5329675531	263	29.5791	10.1548
P07858	Cathepsin B OS=Homo sapiens GN=CTSB PE=1 SV=3 - [CATB_HUMAN]	75.2542	36.58	1	11	11	31	5058301474	339	37.7968	6.30322
Q1KMD3	Heterogeneous nuclear ribonucleoprotein U-like protein 2 OS=Homo sapiens GN=HNRNPUL2 PE=1 SV=1 - [HNRL2_HUMAN]	75.1439	30.66	1	15	15	29	1.29751e+09	747	85.0522	4.90674
P43034	Platelet-activating factor acetylhydrolase IB subunit alpha OS=Homo sapiens GN=PAFAH1B1 PE=1 SV=2 - [LIS1_HUMAN]	74.0392	45.61	1	12	12	19	1.14571e+09	410	46.6082	7.37158
Q14974	Importin subunit beta-1 OS=Homo sapiens GN=KPNB1 PE=1 SV=2 - [IMB1_HUMAN]	73.4807	30.25	1	17	17	30	1.81077e+09	876	97.108	4.77979
P17987	T-complex protein 1 subunit alpha OS=Homo sapiens GN=TCP1 PE=1 SV=1 - [TCPA_HUMAN]	73.4183	49.64	1	21	21	31	2.0369e+09	556	60.3056	6.11279
P50990	T-complex protein 1 subunit theta OS=Homo sapiens GN=CCT8 PE=1 SV=4 - [TCPQ_HUMAN]	73.3246	46.35	1	21	21	33	2.81715e+09	548	59.5825	5.60498
Q14240	Eukaryotic initiation factor 4A-II OS=Homo sapiens GN=EIF4A2 PE=1 SV=2 - [IF4A2_HUMAN]	72.8363	43	1	6	15	32	8.16628e+09	407	46.3728	5.47803
P62979	Ubiquitin-40S ribosomal protein S27a OS=Homo sapiens GN=RPS27A PE=1 SV=2 - [RS27A_HUMAN]	72.7164	56.41	4	10	10	36	11712445602	156	17.9535	9.64209
P26599	Polypyrimidine tract-binding protein 1 OS=Homo sapiens GN=PTBP1 PE=1 SV=1 - [PTBP1_HUMAN]	72.0699	44.63	2	11	12	33	2.72246e+09	531	57.1856	9.17334
P32969	60S ribosomal protein L9 OS=Homo sapiens GN=RPL9 PE=1 SV=1 - [RL9_HUMAN]	71.9485	50.52	1	8	8	36	4.32157e+09	192	21.8498	9.94971
P05141	ADP/ATP translocase 2 OS=Homo sapiens GN=SLC25A5 PE=1 SV=7 - [ADT2_HUMAN]	71.5764	24.16	2	5	8	30	9043065741	298	32.8312	9.68604
P11586	C-1-tetrahydrofolate synthase, cytoplasmic OS=Homo sapiens GN=MTHFD1 PE=1 SV=3 - [C1TC_HUMAN]	71.1003	37.43	1	23	23	31	2.99527e+09	935	101.495	7.29834
P54886	Delta-1-pyrroline-5-carboxylate synthase OS=Homo sapiens GN=ALDH18A1 PE=1 SV=2 - [P5CS_HUMAN]	70.726	28.3	1	17	17	24	2.89929e+09	795	87.2475	7.12256
P56693	Transcription factor SOX-10 OS=Homo sapiens GN=SOX10 PE=1 SV=1 - [SOX10_HUMAN]	70.4188	33.26	3	9	9	20	9.29063e+08	466	49.8802	6.66846
P05455	Lupus La protein OS=Homo sapiens GN=SSB PE=1 SV=2 - [LA_HUMAN]	69.6803	28.68	1	12	12	26	1.80477e+09	408	46.8082	7.12256
P43121	Cell surface glycoprotein MUC18 OS=Homo sapiens GN=MCAM PE=1 SV=2 - [MUC18_HUMAN]	69.4712	29.1	1	14	14	24	1.72137e+09	646	71.5626	5.75732
O43390	Heterogeneous nuclear ribonucleoprotein R OS=Homo sapiens GN=HNRNPR PE=1 SV=1 - [HNRPR_HUMAN]	69.4548	35.7	1	15	21	34	3.65186e+09	633	70.8993	8.1333
P43243	Matrin-3 OS=Homo sapiens GN=MATR3 PE=1 SV=2 - [MATR3_HUMAN]	69.3461	28.22	1	17	17	37	1.28478e+09	847	94.5648	6.25244
P20700	Lamin-B1 OS=Homo sapiens GN=LMNB1 PE=1 SV=2 - [LMNB1_HUMAN]	69.2827	30.72	1	16	18	29	1.06265e+09	586	66.3676	5.16064
O94979	Protein transport protein Sec31A OS=Homo sapiens GN=SEC31A PE=1 SV=3 - [SC31A_HUMAN]	69.1622	14.18	1	12	12	21	7.8207e+08	1220	132.931	6.88818
P13797	Plastin-3 OS=Homo sapiens GN=PLS3 PE=1 SV=4 - [PLST_HUMAN]	69.0385	45.56	1	15	19	31	2.38174e+09	630	70.7662	5.60498
P17931	Galectin-3 OS=Homo sapiens GN=LGALS3 PE=1 SV=5 - [LEG3_HUMAN]	68.8651	22.4	1	5	5	28	1.95031e+10	250	26.1361	8.55811
O75643	U5 small nuclear ribonucleoprotein 200 kDa helicase OS=Homo sapiens GN=SNRNP200 PE=1 SV=2 - [U520_HUMAN]	68.1508	21.72	1	31	31	35	731754874	2136	244.353	6.06201
Q8N8S7	Protein enabled homolog OS=Homo sapiens GN=ENAH PE=1 SV=2 - [ENAH_HUMAN]	67.9296	33.84	1	15	15	28	9.52574e+08	591	66.4699	6.93213
P62906	60S ribosomal protein L10a OS=Homo sapiens GN=RPL10A PE=1 SV=2 - [RL10A_HUMAN]	67.8741	27.65	1	6	6	24	5.34425e+09	217	24.8155	9.93506
P17844	Probable ATP-dependent RNA helicase DDX5 OS=Homo sapiens GN=DDX5 PE=1 SV=1 - [DDX5_HUMAN]	67.7142	28.01	1	12	17	28	4.40051e+09	614	69.1047	8.92432
Q7Z6Z7	E3 ubiquitin-protein ligase HUWE1 OS=Homo sapiens GN=HUWE1 PE=1 SV=3 - [HUWE1_HUMAN]	67.6997	8.92	1	21	21	28	6.46477e+08	4374	481.589	5.22412
P29692	Elongation factor 1-delta OS=Homo sapiens GN=EEF1D PE=1 SV=5 - [EF1D_HUMAN]	67.6218	53.74	1	11	11	22	4.70214e+09	281	31.1028	5.0083
P09972	Fructose-bisphosphate aldolase C OS=Homo sapiens GN=ALDOC PE=1 SV=2 - [ALDOC_HUMAN]	67.5825	16.76	2	2	5	25	7714660124	364	39.4312	6.87354
P40925	Malate dehydrogenase, cytoplasmic OS=Homo sapiens GN=MDH1 PE=1 SV=4 - [MDHC_HUMAN]	67.448	34.43	1	9	9	28	7.13638e+09	334	36.403	7.35693
P31943	Heterogeneous nuclear ribonucleoprotein H OS=Homo sapiens GN=HNRNPH1 PE=1 SV=4 - [HNRH1_HUMAN]	67.2895	39.64	1	7	12	34	3675424229	449	49.1984	6.30322
O95573	Long-chain-fatty-acid--CoA ligase 3 OS=Homo sapiens GN=ACSL3 PE=1 SV=3 - [ACSL3_HUMAN]	67.2487	38.19	1	16	18	30	1351808820	720	80.3683	8.38232
P05387	60S acidic ribosomal protein P2 OS=Homo sapiens GN=RPLP2 PE=1 SV=1 - [RLA2_HUMAN]	66.9389	88.7	1	8	9	25	11043836076	115	11.6578	4.53857
P30153	Serine/threonine-protein phosphatase 2A 65 kDa regulatory subunit A alpha isoform OS=Homo sapiens GN=PPP2R1A PE=1 SV=4 - [2AAA_HUMAN]	66.8682	35.65	1	12	15	28	1.93206e+09	589	65.2669	5.10986
P16152	Carbonyl reductase [NADPH] 1 OS=Homo sapiens GN=CBR1 PE=1 SV=3 - [CBR1_HUMAN]	66.7062	59.21	1	8	11	27	4.44995e+09	277	30.3559	8.32373
P22102	Trifunctional purine biosynthetic protein adenosine-3 OS=Homo sapiens GN=GART PE=1 SV=1 - [PUR2_HUMAN]	66.6667	27.23	1	19	19	28	1.28626e+09	1010	107.699	6.69775
P24752	Acetyl-CoA acetyltransferase, mitochondrial OS=Homo sapiens GN=ACAT1 PE=1 SV=1 - [THIL_HUMAN]	66.6601	56.91	1	15	15	24	1.29346e+09	427	45.1706	8.85107
Q15365	Poly(rC)-binding protein 1 OS=Homo sapiens GN=PCBP1 PE=1 SV=2 - [PCBP1_HUMAN]	66.4861	55.06	1	8	9	24	8736558819	356	37.4739	7.09326
P36578	60S ribosomal protein L4 OS=Homo sapiens GN=RPL4 PE=1 SV=5 - [RL4_HUMAN]	66.4718	38.17	1	16	16	26	3.80058e+09	427	47.6674	11.063
Q01518	Adenylyl cyclase-associated protein 1 OS=Homo sapiens GN=CAP1 PE=1 SV=5 - [CAP1_HUMAN]	66.326	27.37	1	11	11	31	2.77202e+09	475	51.8687	8.06006
P04181	Ornithine aminotransferase, mitochondrial OS=Homo sapiens GN=OAT PE=1 SV=1 - [OAT_HUMAN]	66.3209	54.21	1	17	17	25	1444103326	439	48.5042	7.03467
Q12905	Interleukin enhancer-binding factor 2 OS=Homo sapiens GN=ILF2 PE=1 SV=2 - [ILF2_HUMAN]	65.9862	56.15	1	15	15	30	1682111944	390	43.0352	5.26221
Q03252	Lamin-B2 OS=Homo sapiens GN=LMNB2 PE=1 SV=3 - [LMNB2_HUMAN]	65.5946	38.67	1	20	22	29	817380116	600	67.6475	5.35107
P62424	60S ribosomal protein L7a OS=Homo sapiens GN=RPL7A PE=1 SV=2 - [RL7A_HUMAN]	65.3716	33.08	1	11	11	27	3673928453	266	29.977	10.6089
P04792	Heat shock protein beta-1 OS=Homo sapiens GN=HSPB1 PE=1 SV=2 - [HSPB1_HUMAN]	65.1784	80.49	1	14	14	28	6.64765e+09	205	22.7685	6.40479
P22234	Multifunctional protein ADE2 OS=Homo sapiens GN=PAICS PE=1 SV=3 - [PUR6_HUMAN]	64.9765	43.76	1	13	13	28	3208582776	425	47.0491	7.2251
P55786	Puromycin-sensitive aminopeptidase OS=Homo sapiens GN=NPEPPS PE=1 SV=2 - [PSA_HUMAN]	64.1123	32.54	2	24	24	30	919611567	919	103.211	5.71924
Q86VP6	Cullin-associated NEDD8-dissociated protein 1 OS=Homo sapiens GN=CAND1 PE=1 SV=2 - [CAND1_HUMAN]	63.9071	24.23	2	20	20	28	1792645040	1230	136.289	5.78271
Q8NBS9	Thioredoxin domain-containing protein 5 OS=Homo sapiens GN=TXNDC5 PE=1 SV=2 - [TXND5_HUMAN]	63.8783	34.03	1	12	12	24	3.14935e+09	432	47.5987	5.97314
Q07065	Cytoskeleton-associated protein 4 OS=Homo sapiens GN=CKAP4 PE=1 SV=2 - [CKAP4_HUMAN]	63.793	42.36	1	19	19	26	1188921607	602	65.9827	5.92236
Q13310	Polyadenylate-binding protein 4 OS=Homo sapiens GN=PABPC4 PE=1 SV=1 - [PABP4_HUMAN]	63.6619	38.82	1	9	17	25	2427803900	644	70.7381	9.26123
O43242	26S proteasome non-ATPase regulatory subunit 3 OS=Homo sapiens GN=PSMD3 PE=1 SV=2 - [PSMD3_HUMAN]	63.6381	32.58	1	12	12	25	7.72332e+08	534	60.9395	8.44092
P04083	Annexin A1 OS=Homo sapiens GN=ANXA1 PE=1 SV=2 - [ANXA1_HUMAN]	63.3147	47.98	1	16	16	26	3.3927e+09	346	38.69	7.02002
Q9NSE4	Isoleucine--tRNA ligase, mitochondrial OS=Homo sapiens GN=IARS2 PE=1 SV=2 - [SYIM_HUMAN]	63.2517	27.08	1	18	18	26	8.74354e+08	1012	113.719	7.1958
P31946	14-3-3 protein beta/alpha OS=Homo sapiens GN=YWHAB PE=1 SV=3 - [1433B_HUMAN]	62.9903	56.1	1	9	13	32	9.48478e+09	246	28.0648	4.83057
Q9P258	Protein RCC2 OS=Homo sapiens GN=RCC2 PE=1 SV=2 - [RCC2_HUMAN]	62.8402	35.25	1	15	15	31	1492986455	522	56.0492	8.77783
P12955	Xaa-Pro dipeptidase OS=Homo sapiens GN=PEPD PE=1 SV=3 - [PEPD_HUMAN]	62.8186	29.41	1	9	9	19	1246502382	493	54.5129	5.99854
Q13435	Splicing factor 3B subunit 2 OS=Homo sapiens GN=SF3B2 PE=1 SV=2 - [SF3B2_HUMAN]	62.8031	24.47	1	16	16	23	8.44013e+08	895	100.165	5.66846
Q99832	T-complex protein 1 subunit eta OS=Homo sapiens GN=CCT7 PE=1 SV=2 - [TCPH_HUMAN]	62.6112	47.7	1	17	17	29	1.77718e+09	543	59.3289	7.6499
P00367	Glutamate dehydrogenase 1, mitochondrial OS=Homo sapiens GN=GLUD1 PE=1 SV=2 - [DHE3_HUMAN]	62.5612	34.41	1	7	16	26	1.91402e+09	558	61.3592	7.79639
Q9BUJ2	Heterogeneous nuclear ribonucleoprotein U-like protein 1 OS=Homo sapiens GN=HNRNPUL1 PE=1 SV=2 - [HNRL1_HUMAN]	62.3014	15.89	1	11	11	22	7.97804e+08	856	95.6793	6.91748
P27348	14-3-3 protein theta OS=Homo sapiens GN=YWHAQ PE=1 SV=1 - [1433T_HUMAN]	61.9697	45.31	1	9	12	28	9.35346e+09	245	27.7468	4.77979
O43776	Asparagine--tRNA ligase, cytoplasmic OS=Homo sapiens GN=NARS PE=1 SV=1 - [SYNC_HUMAN]	61.8752	28.65	1	13	13	22	1.84466e+09	548	62.9025	6.25244
Q9UBT2	SUMO-activating enzyme subunit 2 OS=Homo sapiens GN=UBA2 PE=1 SV=2 - [SAE2_HUMAN]	61.8294	30.31	1	14	14	21	1.08102e+09	640	71.1792	5.2876
O43143	Putative pre-mRNA-splicing factor ATP-dependent RNA helicase DHX15 OS=Homo sapiens GN=DHX15 PE=1 SV=2 - [DHX15_HUMAN]	61.3606	27.92	1	19	20	30	769117200	795	90.8752	7.45947
P43490	Nicotinamide phosphoribosyltransferase OS=Homo sapiens GN=NAMPT PE=1 SV=1 - [NAMPT_HUMAN]	61.289	50.31	1	16	16	29	1.46178e+09	491	55.4866	7.15186
P06753	Tropomyosin alpha-3 chain OS=Homo sapiens GN=TPM3 PE=1 SV=2 - [TPM3_HUMAN]	60.7671	32.98	2	6	14	23	3.07134e+09	285	32.9298	4.71631
O94925	Glutaminase kidney isoform, mitochondrial OS=Homo sapiens GN=GLS PE=1 SV=1 - [GLSK_HUMAN]	60.218	32.59	1	13	13	24	8.19516e+08	669	73.4139	7.76709
P01892	HLA class I histocompatibility antigen, A-2 alpha chain OS=Homo sapiens GN=HLA-A PE=1 SV=1 - [1A02_HUMAN]	59.9055	44.93	6	7	11	19	1.3745e+09	365	40.8962	6.99072
P67936	Tropomyosin alpha-4 chain OS=Homo sapiens GN=TPM4 PE=1 SV=3 - [TPM4_HUMAN]	59.5848	52.02	2	7	15	23	2.3141e+09	248	28.5045	4.69092
Q9P2B2	Prostaglandin F2 receptor negative regulator OS=Homo sapiens GN=PTGFRN PE=1 SV=2 - [FPRP_HUMAN]	59.4368	15.02	1	9	9	17	5.75484e+08	879	98.4946	6.60986
Q15293	Reticulocalbin-1 OS=Homo sapiens GN=RCN1 PE=1 SV=1 - [RCN1_HUMAN]	59.309	45.32	1	9	9	17	623391163	331	38.8662	4.99561
Q15393	Splicing factor 3B subunit 3 OS=Homo sapiens GN=SF3B3 PE=1 SV=4 - [SF3B3_HUMAN]	59.2221	21.61	1	19	19	27	1.16556e+09	1217	135.492	5.26221
P33176	Kinesin-1 heavy chain OS=Homo sapiens GN=KIF5B PE=1 SV=1 - [KINH_HUMAN]	58.9451	24.82	3	15	15	25	628413376	963	109.617	6.50732
P49257	Protein ERGIC-53 OS=Homo sapiens GN=LMAN1 PE=1 SV=2 - [LMAN1_HUMAN]	58.8812	33.33	1	11	11	20	1.45101e+09	510	57.513	6.771
Q9UQ80	Proliferation-associated protein 2G4 OS=Homo sapiens GN=PA2G4 PE=1 SV=3 - [PA2G4_HUMAN]	58.836	41.62	1	14	14	29	3.47955e+09	394	43.7592	6.55127
P39019	40S ribosomal protein S19 OS=Homo sapiens GN=RPS19 PE=1 SV=2 - [RS19_HUMAN]	58.5123	37.24	1	9	9	26	3.09167e+09	145	16.0505	10.3159
P13674	Prolyl 4-hydroxylase subunit alpha-1 OS=Homo sapiens GN=P4HA1 PE=1 SV=2 - [P4HA1_HUMAN]	57.9957	27.15	1	12	12	24	1436477497	534	61.011	6.01123
P08195	4F2 cell-surface antigen heavy chain OS=Homo sapiens GN=SLC3A2 PE=1 SV=3 - [4F2_HUMAN]	57.9294	30	1	16	16	26	1.95654e+09	630	67.9517	5.0083
P35609	Alpha-actinin-2 OS=Homo sapiens GN=ACTN2 PE=1 SV=1 - [ACTN2_HUMAN]	57.6853	15.32	2	1	12	24	7.24221e+09	894	103.788	5.45264
Q9BYX7	Putative beta-actin-like protein 3 OS=Homo sapiens GN=POTEKP PE=5 SV=1 - [ACTBM_HUMAN]	56.6655	13.07	1	1	3	35	1.91567e+10	375	41.9888	6.32861
P39023	60S ribosomal protein L3 OS=Homo sapiens GN=RPL3 PE=1 SV=2 - [RL3_HUMAN]	56.6343	37.47	2	15	15	22	1054855510	403	46.0798	10.1841
P46379	Large proline-rich protein BAG6 OS=Homo sapiens GN=BAG6 PE=1 SV=2 - [BAG6_HUMAN]	56.4864	18.02	1	12	12	20	3.20244e+08	1132	119.334	5.60498
Q15424	Scaffold attachment factor B1 OS=Homo sapiens GN=SAFB PE=1 SV=4 - [SAFB1_HUMAN]	56.037	15.74	1	2	12	19	1.00479e+09	915	102.58	5.46533
P53618	Coatomer subunit beta OS=Homo sapiens GN=COPB1 PE=1 SV=3 - [COPB_HUMAN]	55.9679	24.24	1	16	16	24	1.15837e+09	953	107.074	6.04932
P51149	Ras-related protein Rab-7a OS=Homo sapiens GN=RAB7A PE=1 SV=1 - [RAB7A_HUMAN]	55.9332	61.35	1	10	10	28	2.87876e+09	207	23.4748	6.69775
Q9UQE7	Structural maintenance of chromosomes protein 3 OS=Homo sapiens GN=SMC3 PE=1 SV=2 - [SMC3_HUMAN]	55.9199	17.75	1	15	15	22	371918475	1217	141.454	7.18115
Q15075	Early endosome antigen 1 OS=Homo sapiens GN=EEA1 PE=1 SV=2 - [EEA1_HUMAN]	55.8027	18	1	18	18	23	3.22142e+08	1411	162.367	5.68115
O75367	Core histone macro-H2A.1 OS=Homo sapiens GN=H2AFY PE=1 SV=4 - [H2AY_HUMAN]	55.7311	29.57	1	9	9	17	1.86491e+09	372	39.5925	9.78857
Q92616	Translational activator GCN1 OS=Homo sapiens GN=GCN1L1 PE=1 SV=6 - [GCN1L_HUMAN]	55.6456	16.25	1	30	30	35	4.68924e+08	2671	292.572	7.47412
P00441	Superoxide dismutase [Cu-Zn] OS=Homo sapiens GN=SOD1 PE=1 SV=2 - [SODC_HUMAN]	55.4907	77.27	1	7	7	17	4.55381e+09	154	15.9259	6.12549
P67809	Nuclease-sensitive element-binding protein 1 OS=Homo sapiens GN=YBX1 PE=1 SV=3 - [YBOX1_HUMAN]	55.3077	25.31	2	2	6	18	3619479132	324	35.9027	9.87646
P07737	Profilin-1 OS=Homo sapiens GN=PFN1 PE=1 SV=2 - [PROF1_HUMAN]	55.2879	67.14	1	11	11	33	1.77431e+10	140	15.0446	8.26514
P09417	Dihydropteridine reductase OS=Homo sapiens GN=QDPR PE=1 SV=2 - [DHPR_HUMAN]	55.269	56.56	1	10	10	22	3279832781	244	25.773	7.37158
P20042	Eukaryotic translation initiation factor 2 subunit 2 OS=Homo sapiens GN=EIF2S2 PE=1 SV=2 - [IF2B_HUMAN]	54.8347	43.24	1	15	15	23	9.77953e+08	333	38.3644	5.79541
P54920	Alpha-soluble NSF attachment protein OS=Homo sapiens GN=NAPA PE=1 SV=3 - [SNAA_HUMAN]	54.6845	56.95	2	15	15	20	8.20682e+08	295	33.2113	5.36377
P05198	Eukaryotic translation initiation factor 2 subunit 1 OS=Homo sapiens GN=EIF2S1 PE=1 SV=3 - [IF2A_HUMAN]	54.4968	50.48	1	11	11	19	6.38177e+08	315	36.0894	5.08447
P62917	60S ribosomal protein L8 OS=Homo sapiens GN=RPL8 PE=1 SV=2 - [RL8_HUMAN]	54.4921	43.97	1	9	9	19	1.09323e+09	257	28.0073	11.0337
P30050	60S ribosomal protein L12 OS=Homo sapiens GN=RPL12 PE=1 SV=1 - [RL12_HUMAN]	54.4703	54.55	1	7	7	19	3.8734e+09	165	17.8075	9.42236
P52907	F-actin-capping protein subunit alpha-1 OS=Homo sapiens GN=CAPZA1 PE=1 SV=3 - [CAZA1_HUMAN]	53.9739	51.75	1	6	9	20	3.91141e+09	286	32.9023	5.69385
P61764	Syntaxin-binding protein 1 OS=Homo sapiens GN=STXBP1 PE=1 SV=1 - [STXB1_HUMAN]	53.9517	34.34	1	13	13	27	8.68938e+08	594	67.5259	6.96143
Q9H4A4	Aminopeptidase B OS=Homo sapiens GN=RNPEP PE=1 SV=2 - [AMPB_HUMAN]	53.8994	31.38	1	15	15	21	1.07708e+09	650	72.5495	5.74463
Q99873	Protein arginine N-methyltransferase 1 OS=Homo sapiens GN=PRMT1 PE=1 SV=2 - [ANM1_HUMAN]	53.7856	40.44	1	12	12	20	1.63704e+09	361	41.4885	5.42725
P20020	Plasma membrane calcium-transporting ATPase 1 OS=Homo sapiens GN=ATP2B1 PE=1 SV=3 - [AT2B1_HUMAN]	53.7515	14.94	3	9	13	18	4.99482e+08	1258	138.668	6.03662
Q14151	Scaffold attachment factor B2 OS=Homo sapiens GN=SAFB2 PE=1 SV=1 - [SAFB2_HUMAN]	53.7091	21.72	1	5	15	21	8.54482e+08	953	107.408	6.16357
Q8WUM4	Programmed cell death 6-interacting protein OS=Homo sapiens GN=PDCD6IP PE=1 SV=1 - [PDC6I_HUMAN]	53.6959	29.38	1	17	17	24	9.76705e+08	868	95.9631	6.52197
Q15029	116 kDa U5 small nuclear ribonucleoprotein component OS=Homo sapiens GN=EFTUD2 PE=1 SV=1 - [U5S1_HUMAN]	53.6425	36.01	1	23	23	30	1035366151	972	109.366	4.99561
P09110	3-ketoacyl-CoA thiolase, peroxisomal OS=Homo sapiens GN=ACAA1 PE=1 SV=2 - [THIK_HUMAN]	53.5639	54.72	1	13	13	16	4.70978e+08	424	44.2639	8.44092
Q13177	Serine/threonine-protein kinase PAK 2 OS=Homo sapiens GN=PAK2 PE=1 SV=3 - [PAK2_HUMAN]	53.4525	36.64	3	12	12	22	7.94622e+08	524	58.0059	5.96045
Q96I24	Far upstream element-binding protein 3 OS=Homo sapiens GN=FUBP3 PE=1 SV=2 - [FUBP3_HUMAN]	53.3246	40.38	1	12	13	19	5.13814e+08	572	61.6022	8.38232
O00425	Insulin-like growth factor 2 mRNA-binding protein 3 OS=Homo sapiens GN=IGF2BP3 PE=1 SV=2 - [IF2B3_HUMAN]	53.1863	30.4	2	11	14	19	9.04902e+08	579	63.6656	8.86572
Q9UNF1	Melanoma-associated antigen D2 OS=Homo sapiens GN=MAGED2 PE=1 SV=2 - [MAGD2_HUMAN]	53.0939	40.59	2	17	18	23	992829017	606	64.9144	9.31982
P08865	40S ribosomal protein SA OS=Homo sapiens GN=RPSA PE=1 SV=4 - [RSSA_HUMAN]	52.863	46.1	1	8	8	21	6191709670	295	32.8334	4.86865
O15143	Actin-related protein 2/3 complex subunit 1B OS=Homo sapiens GN=ARPC1B PE=1 SV=3 - [ARC1B_HUMAN]	52.8059	40.05	1	10	11	22	1.35085e+09	372	40.9234	8.35303
Q15233	Non-POU domain-containing octamer-binding protein OS=Homo sapiens GN=NONO PE=1 SV=4 - [NONO_HUMAN]	52.8014	39.49	1	12	12	39	1.61676e+09	471	54.1973	8.95361
P61254	60S ribosomal protein L26 OS=Homo sapiens GN=RPL26 PE=1 SV=1 - [RL26_HUMAN]	52.7915	23.45	2	4	4	20	8.63782e+08	145	17.2475	10.5503
P31930	Cytochrome b-c1 complex subunit 1, mitochondrial OS=Homo sapiens GN=UQCRC1 PE=1 SV=3 - [QCR1_HUMAN]	52.6578	38.54	1	11	11	22	9.55529e+08	480	52.6124	6.3667
P49588	Alanine--tRNA ligase, cytoplasmic OS=Homo sapiens GN=AARS PE=1 SV=2 - [SYAC_HUMAN]	52.6094	30.37	1	20	20	26	703594411	968	106.743	5.52881
P62263	40S ribosomal protein S14 OS=Homo sapiens GN=RPS14 PE=1 SV=3 - [RS14_HUMAN]	52.4672	33.77	1	6	6	13	2.12697e+09	151	16.2625	10.0522
P05388	60S acidic ribosomal protein P0 OS=Homo sapiens GN=RPLP0 PE=1 SV=1 - [RLA0_HUMAN]	52.3253	53.63	2	12	12	28	5.38644e+09	317	34.2518	5.97314
P14868	Aspartate--tRNA ligase, cytoplasmic OS=Homo sapiens GN=DARS PE=1 SV=2 - [SYDC_HUMAN]	52.2725	38.12	1	15	15	19	1.36516e+09	501	57.1	6.55127
Q16531	DNA damage-binding protein 1 OS=Homo sapiens GN=DDB1 PE=1 SV=1 - [DDB1_HUMAN]	52.2517	23.68	1	18	18	25	1.13586e+09	1140	126.887	5.26221
P41250	Glycine--tRNA ligase OS=Homo sapiens GN=GARS PE=1 SV=3 - [SYG_HUMAN]	52.1439	24.9	1	13	13	22	5.19602e+08	739	83.1126	7.03467
Q13724	Mannosyl-oligosaccharide glucosidase OS=Homo sapiens GN=MOGS PE=1 SV=5 - [MOGS_HUMAN]	51.9225	22.94	1	11	11	17	360532880	837	91.8606	8.89502
P51659	Peroxisomal multifunctional enzyme type 2 OS=Homo sapiens GN=HSD17B4 PE=1 SV=3 - [DHB4_HUMAN]	51.8697	35.05	1	17	18	24	7.97403e+08	736	79.6363	8.83643
Q15459	Splicing factor 3A subunit 1 OS=Homo sapiens GN=SF3A1 PE=1 SV=1 - [SF3A1_HUMAN]	51.6848	30.39	1	16	16	26	6.69328e+08	793	88.8305	5.22412
P62714	Serine/threonine-protein phosphatase 2A catalytic subunit beta isoform OS=Homo sapiens GN=PPP2CB PE=1 SV=1 - [PP2AB_HUMAN]	51.6699	44.98	2	8	10	20	1.3149e+09	309	35.5523	5.42725
O00560	Syntenin-1 OS=Homo sapiens GN=SDCBP PE=1 SV=1 - [SDCB1_HUMAN]	51.6603	48.32	1	9	9	22	2.48396e+09	298	32.4239	7.53271
P22695	Cytochrome b-c1 complex subunit 2, mitochondrial OS=Homo sapiens GN=UQCRC2 PE=1 SV=3 - [QCR2_HUMAN]	51.5046	39.96	1	11	11	19	8.43921e+08	453	48.4129	8.63135
P40227	T-complex protein 1 subunit zeta OS=Homo sapiens GN=CCT6A PE=1 SV=3 - [TCPZ_HUMAN]	51.4037	38.61	2	13	13	21	2.58864e+09	531	57.9876	6.68311
Q9Y265	RuvB-like 1 OS=Homo sapiens GN=RUVBL1 PE=1 SV=1 - [RUVB1_HUMAN]	51.3853	51.1	1	16	16	27	1.35272e+09	456	50.1963	6.41748
P56192	Methionine--tRNA ligase, cytoplasmic OS=Homo sapiens GN=MARS PE=1 SV=2 - [SYMC_HUMAN]	51.3464	25.78	1	15	15	21	1.37553e+09	900	101.052	6.16357
P48147	Prolyl endopeptidase OS=Homo sapiens GN=PREP PE=1 SV=2 - [PPCE_HUMAN]	51.3246	32.96	1	17	17	25	6.84168e+08	710	80.648	5.85889
P35637	RNA-binding protein FUS OS=Homo sapiens GN=FUS PE=1 SV=1 - [FUS_HUMAN]	51.1	18.25	1	7	8	18	3.69955e+09	526	53.3938	9.36377
P78347	General transcription factor II-I OS=Homo sapiens GN=GTF2I PE=1 SV=2 - [GTF2I_HUMAN]	51.0606	23.75	1	16	16	20	1.00667e+09	998	112.346	6.39209
P62195	26S protease regulatory subunit 8 OS=Homo sapiens GN=PSMC5 PE=1 SV=1 - [PRS8_HUMAN]	50.9506	50.49	2	15	16	27	1.12662e+09	406	45.5971	7.54736
Q9Y2X3	Nucleolar protein 58 OS=Homo sapiens GN=NOP58 PE=1 SV=1 - [NOP58_HUMAN]	50.928	30.62	1	12	12	15	698413275	529	59.5405	8.92432
P09543	2',3'-cyclic-nucleotide 3'-phosphodiesterase OS=Homo sapiens GN=CNP PE=1 SV=2 - [CN37_HUMAN]	50.7413	28.03	2	11	12	20	1.65018e+09	421	47.5487	9.0708
Q9Y6N5	Sulfide:quinone oxidoreductase, mitochondrial OS=Homo sapiens GN=SQRDL PE=1 SV=1 - [SQRD_HUMAN]	50.6417	34.89	1	11	11	16	5.90787e+08	450	49.9289	9.11475
O75534	Cold shock domain-containing protein E1 OS=Homo sapiens GN=CSDE1 PE=1 SV=2 - [CSDE1_HUMAN]	50.4167	27.07	1	16	16	22	669466867	798	88.8289	6.25244
P38117	Electron transfer flavoprotein subunit beta OS=Homo sapiens GN=ETFB PE=1 SV=3 - [ETFB_HUMAN]	50.3922	38.82	1	9	9	21	1629075422	255	27.8262	8.104
Q9Y277	Voltage-dependent anion-selective channel protein 3 OS=Homo sapiens GN=VDAC3 PE=1 SV=1 - [VDAC3_HUMAN]	50.1943	37.1	1	9	10	22	1.65816e+09	283	30.6393	8.66064
P53675	Clathrin heavy chain 2 OS=Homo sapiens GN=CLTCL1 PE=1 SV=2 - [CLH2_HUMAN]	50.116	7.68	1	1	12	24	3.08938e+09	1640	186.91	5.84619
Q5T4S7	E3 ubiquitin-protein ligase UBR4 OS=Homo sapiens GN=UBR4 PE=1 SV=1 - [UBR4_HUMAN]	50.0627	5.9	1	18	18	21	2.63407e+08	5183	573.476	6.03662
Q9BQA1	Methylosome protein 50 OS=Homo sapiens GN=WDR77 PE=1 SV=1 - [MEP50_HUMAN]	49.895	22.81	1	6	6	12	4.24411e+08	342	36.7011	5.17334
P35658	Nuclear pore complex protein Nup214 OS=Homo sapiens GN=NUP214 PE=1 SV=2 - [NU214_HUMAN]	49.8466	7.85	1	11	11	17	2.10248e+08	2090	213.488	7.47412
P16070	CD44 antigen OS=Homo sapiens GN=CD44 PE=1 SV=3 - [CD44_HUMAN]	49.7626	9.7	1	6	6	14	1.8099e+09	742	81.4874	5.32568
Q9BWD1	Acetyl-CoA acetyltransferase, cytosolic OS=Homo sapiens GN=ACAT2 PE=1 SV=2 - [THIC_HUMAN]	49.7255	46.1	1	8	8	17	7.65726e+08	397	41.3244	6.91748
O00571	ATP-dependent RNA helicase DDX3X OS=Homo sapiens GN=DDX3X PE=1 SV=3 - [DDX3X_HUMAN]	49.69	36.25	2	16	17	22	2.53269e+09	662	73.198	7.18115
P04899	Guanine nucleotide-binding protein G(i) subunit alpha-2 OS=Homo sapiens GN=GNAI2 PE=1 SV=3 - [GNAI2_HUMAN]	49.4497	45.92	6	9	12	20	2785090612	355	40.4251	5.5415
P05362	Intercellular adhesion molecule 1 OS=Homo sapiens GN=ICAM1 PE=1 SV=2 - [ICAM1_HUMAN]	49.3907	25	1	11	11	16	7.89385e+08	532	57.789	7.98682
Q9NTI5	Sister chromatid cohesion protein PDS5 homolog B OS=Homo sapiens GN=PDS5B PE=1 SV=1 - [PDS5B_HUMAN]	49.1147	13.2	1	11	12	23	3.7497e+08	1447	164.563	8.47021
P46821	Microtubule-associated protein 1B OS=Homo sapiens GN=MAP1B PE=1 SV=2 - [MAP1B_HUMAN]	49.0438	14.95	1	18	18	19	3.30175e+08	2468	270.468	4.80518
Q14247	Src substrate cortactin OS=Homo sapiens GN=CTTN PE=1 SV=2 - [SRC8_HUMAN]	49.0216	25.27	1	10	10	17	5.31649e+08	550	61.5485	5.40186
P54709	Sodium/potassium-transporting ATPase subunit beta-3 OS=Homo sapiens GN=ATP1B3 PE=1 SV=1 - [AT1B3_HUMAN]	48.9229	46.95	1	8	8	18	4.57176e+09	279	31.4921	8.35303
P26373	60S ribosomal protein L13 OS=Homo sapiens GN=RPL13 PE=1 SV=4 - [RL13_HUMAN]	48.8884	36.02	1	9	9	21	2959484799	211	24.2465	11.6489
P46777	60S ribosomal protein L5 OS=Homo sapiens GN=RPL5 PE=1 SV=3 - [RL5_HUMAN]	48.7289	26.94	1	8	8	22	1.1418e+09	297	34.3407	9.71533
P25205	DNA replication licensing factor MCM3 OS=Homo sapiens GN=MCM3 PE=1 SV=3 - [MCM3_HUMAN]	48.6837	26.24	1	13	13	18	605533870	808	90.924	5.77002
O95793	Double-stranded RNA-binding protein Staufen homolog 1 OS=Homo sapiens GN=STAU1 PE=1 SV=2 - [STAU1_HUMAN]	48.6807	25.65	1	14	14	17	5.74134e+08	577	63.1428	9.43701
Q13217	DnaJ homolog subfamily C member 3 OS=Homo sapiens GN=DNAJC3 PE=1 SV=1 - [DNJC3_HUMAN]	48.6414	23.21	1	10	10	15	875809945	504	57.5442	6.15088
Q53GQ0	Estradiol 17-beta-dehydrogenase 12 OS=Homo sapiens GN=HSD17B12 PE=1 SV=2 - [DHB12_HUMAN]	48.5332	22.44	1	6	6	14	1.84949e+09	312	34.3022	9.31982
P31150	Rab GDP dissociation inhibitor alpha OS=Homo sapiens GN=GDI1 PE=1 SV=2 - [GDIA_HUMAN]	48.5256	37.36	1	5	12	18	1.0875e+09	447	50.5501	5.13525
P13804	Electron transfer flavoprotein subunit alpha, mitochondrial OS=Homo sapiens GN=ETFA PE=1 SV=1 - [ETFA_HUMAN]	48.3399	49.25	1	10	10	19	1341027540	333	35.0576	8.38232
P46783	40S ribosomal protein S10 OS=Homo sapiens GN=RPS10 PE=1 SV=1 - [RS10_HUMAN]	48.2582	24.24	2	4	4	17	1.85379e+09	165	18.8859	10.1548
P50993	Sodium/potassium-transporting ATPase subunit alpha-2 OS=Homo sapiens GN=ATP1A2 PE=1 SV=1 - [AT1A2_HUMAN]	48.0708	12.06	4	1	9	17	4.34569e+09	1020	112.193	5.65576
O14980	Exportin-1 OS=Homo sapiens GN=XPO1 PE=1 SV=1 - [XPO1_HUMAN]	47.9963	21.76	1	17	17	24	7.41663e+08	1071	123.306	6.06201
Q9UQ35	Serine/arginine repetitive matrix protein 2 OS=Homo sapiens GN=SRRM2 PE=1 SV=2 - [SRRM2_HUMAN]	47.738	8.18	1	13	13	19	2.36987e+08	2752	299.438	12.0591
Q16666	Gamma-interferon-inducible protein 16 OS=Homo sapiens GN=IFI16 PE=1 SV=3 - [IF16_HUMAN]	47.6406	21.53	2	10	10	20	9.63451e+08	785	88.1994	9.27588
Q96HE7	ERO1-like protein alpha OS=Homo sapiens GN=ERO1L PE=1 SV=2 - [ERO1A_HUMAN]	47.6236	39.1	1	13	13	20	1.06287e+09	468	54.3581	5.68115
O60841	Eukaryotic translation initiation factor 5B OS=Homo sapiens GN=EIF5B PE=1 SV=4 - [IF2P_HUMAN]	47.5697	16.07	1	11	11	16	7.31096e+08	1220	138.742	5.49072
Q6NZI2	Polymerase I and transcript release factor OS=Homo sapiens GN=PTRF PE=1 SV=1 - [PTRF_HUMAN]	47.5089	24.36	1	8	8	19	1.29684e+09	390	43.4498	5.60498
P14679	Tyrosinase OS=Homo sapiens GN=TYR PE=1 SV=3 - [TYRO_HUMAN]	47.2235	17.2	1	6	6	12	5.83072e+08	529	60.354	6.11279
Q14839	Chromodomain-helicase-DNA-binding protein 4 OS=Homo sapiens GN=CHD4 PE=1 SV=2 - [CHD4_HUMAN]	47.11	11.09	2	13	14	20	472376536	1912	217.867	5.85889
P52209	6-phosphogluconate dehydrogenase, decarboxylating OS=Homo sapiens GN=PGD PE=1 SV=3 - [6PGD_HUMAN]	47.0948	41.82	1	11	11	25	3.14506e+09	483	53.106	7.2251
Q9Y3F4	Serine-threonine kinase receptor-associated protein OS=Homo sapiens GN=STRAP PE=1 SV=1 - [STRAP_HUMAN]	47.0303	50.57	1	14	14	21	9.7445e+08	350	38.414	5.12256
P30040	Endoplasmic reticulum resident protein 29 OS=Homo sapiens GN=ERP29 PE=1 SV=4 - [ERP29_HUMAN]	46.8811	35.25	1	7	7	17	3370485688	261	28.9752	7.31299
P47756	F-actin-capping protein subunit beta OS=Homo sapiens GN=CAPZB PE=1 SV=4 - [CAPZB_HUMAN]	46.84	33.57	1	6	6	17	3.25612e+09	277	31.3308	5.59229
Q14258	E3 ubiquitin/ISG15 ligase TRIM25 OS=Homo sapiens GN=TRIM25 PE=1 SV=2 - [TRI25_HUMAN]	46.8137	31.75	1	14	14	19	3.82968e+08	630	70.9277	8.08936
Q99613	Eukaryotic translation initiation factor 3 subunit C OS=Homo sapiens GN=EIF3C PE=1 SV=1 - [EIF3C_HUMAN]	46.6682	22.23	2	14	14	21	788117540	913	105.278	5.68115
P39656	Dolichyl-diphosphooligosaccharide--protein glycosyltransferase 48 kDa subunit OS=Homo sapiens GN=DDOST PE=1 SV=4 - [OST48_HUMAN]	46.633	41.23	1	11	11	22	2.8569e+09	456	50.769	6.55127
Q14141	Septin-6 OS=Homo sapiens GN=SEPT6 PE=1 SV=4 - [SEPT6_HUMAN]	46.6263	32.26	2	6	12	18	1.07897e+09	434	49.6853	6.66846
P46939	Utrophin OS=Homo sapiens GN=UTRN PE=1 SV=2 - [UTRO_HUMAN]	46.469	10.81	1	25	25	25	4.11088e+08	3433	394.22	5.32568
P09622	Dihydrolipoyl dehydrogenase, mitochondrial OS=Homo sapiens GN=DLD PE=1 SV=2 - [DLDH_HUMAN]	46.3185	32.02	1	10	10	21	1217413221	509	54.143	7.85498
Q13501	Sequestosome-1 OS=Homo sapiens GN=SQSTM1 PE=1 SV=1 - [SQSTM_HUMAN]	46.2134	40.23	1	9	9	16	8.00563e+08	440	47.6569	5.22412
Q9NVA2	Septin-11 OS=Homo sapiens GN=SEPT11 PE=1 SV=3 - [SEP11_HUMAN]	46.1926	33.57	2	3	10	20	1956615272	429	49.3672	6.81494
P02786	Transferrin receptor protein 1 OS=Homo sapiens GN=TFRC PE=1 SV=2 - [TFR1_HUMAN]	46.1508	25.53	1	16	16	19	1.53497e+09	760	84.8179	6.60986
P62140	Serine/threonine-protein phosphatase PP1-beta catalytic subunit OS=Homo sapiens GN=PPP1CB PE=1 SV=3 - [PP1B_HUMAN]	45.9443	48.32	1	4	11	20	1.6128e+09	327	37.1626	6.18896
Q96AY3	Peptidyl-prolyl cis-trans isomerase FKBP10 OS=Homo sapiens GN=FKBP10 PE=1 SV=1 - [FKB10_HUMAN]	45.9176	22.34	1	10	10	17	8.84001e+08	582	64.2042	5.61768
P38919	Eukaryotic initiation factor 4A-III OS=Homo sapiens GN=EIF4A3 PE=1 SV=4 - [IF4A3_HUMAN]	45.6011	30.9	1	8	9	16	3625454841	411	46.8412	6.72705
Q8WWI1	LIM domain only protein 7 OS=Homo sapiens GN=LMO7 PE=1 SV=3 - [LMO7_HUMAN]	45.5436	11.11	1	11	11	15	2.00201e+08	1683	192.576	8.08936
Q07021	Complement component 1 Q subcomponent-binding protein, mitochondrial OS=Homo sapiens GN=C1QBP PE=1 SV=1 - [C1QBP_HUMAN]	45.3834	53.55	1	8	8	21	1774112596	282	31.3426	4.84326
P14314	Glucosidase 2 subunit beta OS=Homo sapiens GN=PRKCSH PE=1 SV=2 - [GLU2B_HUMAN]	45.3212	29.92	1	13	13	18	2.88064e+09	528	59.3878	4.41162
P62280	40S ribosomal protein S11 OS=Homo sapiens GN=RPS11 PE=1 SV=3 - [RS11_HUMAN]	45.2368	41.77	1	8	8	15	3.24087e+09	158	18.419	10.3013
Q9NR30	Nucleolar RNA helicase 2 OS=Homo sapiens GN=DDX21 PE=1 SV=5 - [DDX21_HUMAN]	44.8768	25.29	2	14	14	20	9.59963e+08	783	87.2904	9.27588
P49411	Elongation factor Tu, mitochondrial OS=Homo sapiens GN=TUFM PE=1 SV=2 - [EFTU_HUMAN]	44.8377	41.81	1	14	14	25	1.83019e+09	452	49.5102	7.60596
P62081	40S ribosomal protein S7 OS=Homo sapiens GN=RPS7 PE=1 SV=1 - [RS7_HUMAN]	44.7783	58.76	1	9	9	21	3.69963e+09	194	22.1133	10.0962
Q86XP3	ATP-dependent RNA helicase DDX42 OS=Homo sapiens GN=DDX42 PE=1 SV=1 - [DDX42_HUMAN]	44.7697	15.57	1	11	11	15	319980402	938	102.912	7.02002
P62826	GTP-binding nuclear protein Ran OS=Homo sapiens GN=RAN PE=1 SV=3 - [RAN_HUMAN]	44.6495	29.17	1	9	9	18	6.39856e+09	216	24.4076	7.48877
Q9HB71	Calcyclin-binding protein OS=Homo sapiens GN=CACYBP PE=1 SV=2 - [CYBP_HUMAN]	44.6431	64.47	1	11	11	20	1.1841e+09	228	26.1936	8.25049
Q8NBJ4	Golgi membrane protein 1 OS=Homo sapiens GN=GOLM1 PE=1 SV=1 - [GOLM1_HUMAN]	44.5406	21.7	1	8	8	11	1.48368e+08	401	45.3058	4.97021
P61204	ADP-ribosylation factor 3 OS=Homo sapiens GN=ARF3 PE=1 SV=2 - [ARF3_HUMAN]	44.4222	59.67	2	5	10	23	5.03148e+09	181	20.5877	7.43018
Q8TEX9	Importin-4 OS=Homo sapiens GN=IPO4 PE=1 SV=2 - [IPO4_HUMAN]	44.2568	16.47	1	10	10	15	3.96279e+08	1081	118.64	4.95752
P55884	Eukaryotic translation initiation factor 3 subunit B OS=Homo sapiens GN=EIF3B PE=1 SV=3 - [EIF3B_HUMAN]	44.1953	29.61	1	16	16	21	1.56392e+09	814	92.4238	4.99561
Q99623	Prohibitin-2 OS=Homo sapiens GN=PHB2 PE=1 SV=2 - [PHB2_HUMAN]	44.0877	38.8	1	10	10	17	2.66156e+09	299	33.2759	9.83252
P49915	GMP synthase [glutamine-hydrolyzing] OS=Homo sapiens GN=GMPS PE=1 SV=1 - [GUAA_HUMAN]	43.9816	30.3	1	15	15	21	891925187	693	76.667	6.87354
P55209	Nucleosome assembly protein 1-like 1 OS=Homo sapiens GN=NAP1L1 PE=1 SV=1 - [NP1L1_HUMAN]	43.7404	48.59	1	10	11	19	1.7826e+09	391	45.3459	4.4624
Q9UHX1	Poly(U)-binding-splicing factor PUF60 OS=Homo sapiens GN=PUF60 PE=1 SV=1 - [PUF60_HUMAN]	43.5269	33.27	1	10	10	15	1.43167e+09	559	59.8376	5.2876
Q9Y5B9	FACT complex subunit SPT16 OS=Homo sapiens GN=SUPT16H PE=1 SV=1 - [SP16H_HUMAN]	43.4936	17.57	1	12	12	17	8.78922e+08	1047	119.838	5.65576
Q71DI3	Histone H3.2 OS=Homo sapiens GN=HIST2H3A PE=1 SV=3 - [H32_HUMAN]	43.4608	43.38	3	1	5	22	6331591500	136	15.3785	11.2681
O75165	DnaJ homolog subfamily C member 13 OS=Homo sapiens GN=DNAJC13 PE=1 SV=5 - [DJC13_HUMAN]	43.4433	11.23	1	18	18	20	2.93944e+08	2243	254.252	6.7417
P08559	Pyruvate dehydrogenase E1 component subunit alpha, somatic form, mitochondrial OS=Homo sapiens GN=PDHA1 PE=1 SV=3 - [ODPA_HUMAN]	43.4091	33.33	2	9	9	14	1.08364e+09	390	43.2676	8.06006
P17812	CTP synthase 1 OS=Homo sapiens GN=CTPS1 PE=1 SV=2 - [PYRG1_HUMAN]	43.3899	34.35	1	12	13	22	6.62631e+08	591	66.648	6.45557
P16989	Y-box-binding protein 3 OS=Homo sapiens GN=YBX3 PE=1 SV=4 - [YBOX3_HUMAN]	43.146	24.73	2	3	7	12	2.53733e+08	372	40.066	9.77393
Q96AE4	Far upstream element-binding protein 1 OS=Homo sapiens GN=FUBP1 PE=1 SV=3 - [FUBP1_HUMAN]	43.1164	23.14	1	8	9	16	9.55356e+08	644	67.5185	7.60596
Q08945	FACT complex subunit SSRP1 OS=Homo sapiens GN=SSRP1 PE=1 SV=1 - [SSRP1_HUMAN]	43.106	22.57	1	16	16	22	7.42565e+08	709	81.0244	6.87354
Q92598	Heat shock protein 105 kDa OS=Homo sapiens GN=HSPH1 PE=1 SV=1 - [HS105_HUMAN]	43.0751	39.39	3	21	22	30	2.87986e+09	858	96.8037	5.38916
Q15046	Lysine--tRNA ligase OS=Homo sapiens GN=KARS PE=1 SV=3 - [SYK_HUMAN]	43.0161	36.68	1	16	16	21	8.13091e+08	597	68.0046	6.354
P42167	Lamina-associated polypeptide 2, isoforms beta/gamma OS=Homo sapiens GN=TMPO PE=1 SV=2 - [LAP2B_HUMAN]	43.013	29.96	1	5	9	14	1.17958e+09	454	50.6395	9.37842
P42166	Lamina-associated polypeptide 2, isoform alpha OS=Homo sapiens GN=TMPO PE=1 SV=2 - [LAP2A_HUMAN]	43.0027	27.09	1	9	13	18	1.02002e+09	694	75.4456	7.66455
P61353	60S ribosomal protein L27 OS=Homo sapiens GN=RPL27 PE=1 SV=2 - [RL27_HUMAN]	42.9808	48.53	1	7	7	22	3.70728e+09	136	15.7877	10.5649
P31040	Succinate dehydrogenase [ubiquinone] flavoprotein subunit, mitochondrial OS=Homo sapiens GN=SDHA PE=1 SV=2 - [SDHA_HUMAN]	42.9608	43.52	1	15	15	22	583214186	664	72.6453	7.38623
Q13011	Delta(3,5)-Delta(2,4)-dienoyl-CoA isomerase, mitochondrial OS=Homo sapiens GN=ECH1 PE=1 SV=2 - [ECH1_HUMAN]	42.8141	32.93	1	8	8	18	1.47807e+09	328	35.7934	8.00146
P23381	Tryptophan--tRNA ligase, cytoplasmic OS=Homo sapiens GN=WARS PE=1 SV=2 - [SYWC_HUMAN]	42.7893	39.28	1	12	12	21	1.54047e+09	471	53.1316	6.22705
P07108	Acyl-CoA-binding protein OS=Homo sapiens GN=DBI PE=1 SV=2 - [ACBP_HUMAN]	42.7238	74.71	1	8	8	16	5330835921	87	10.038	6.56592
P30084	Enoyl-CoA hydratase, mitochondrial OS=Homo sapiens GN=ECHS1 PE=1 SV=4 - [ECHM_HUMAN]	42.6588	39.31	1	9	9	16	653566974	290	31.3671	8.07471
O43491	Band 4.1-like protein 2 OS=Homo sapiens GN=EPB41L2 PE=1 SV=1 - [E41L2_HUMAN]	42.5885	19.4	1	10	10	16	3.17608e+08	1005	112.519	5.43994
Q01105	Protein SET OS=Homo sapiens GN=SET PE=1 SV=3 - [SET_HUMAN]	42.5283	30	2	7	7	13	2.74884e+09	290	33.4687	4.32275
O60716	Catenin delta-1 OS=Homo sapiens GN=CTNND1 PE=1 SV=1 - [CTND1_HUMAN]	42.5189	20.14	1	12	12	18	3.93017e+08	968	108.103	6.22705
P62136	Serine/threonine-protein phosphatase PP1-alpha catalytic subunit OS=Homo sapiens GN=PPP1CA PE=1 SV=1 - [PP1A_HUMAN]	42.4319	40.61	2	3	10	18	1.56777e+09	330	37.4878	6.32861
P45880	Voltage-dependent anion-selective channel protein 2 OS=Homo sapiens GN=VDAC2 PE=1 SV=2 - [VDAC2_HUMAN]	42.2152	43.2	1	12	12	21	3.34586e+09	294	31.5465	7.56201
Q9UKV3	Apoptotic chromatin condensation inducer in the nucleus OS=Homo sapiens GN=ACIN1 PE=1 SV=2 - [ACINU_HUMAN]	42.1993	14.54	1	10	10	15	4.6961e+08	1341	151.771	6.43018
P07954	Fumarate hydratase, mitochondrial OS=Homo sapiens GN=FH PE=1 SV=3 - [FUMH_HUMAN]	42.1741	38.43	1	9	9	17	9.6951e+08	510	54.6022	8.76318
P30041	Peroxiredoxin-6 OS=Homo sapiens GN=PRDX6 PE=1 SV=3 - [PRDX6_HUMAN]	42.0639	54.91	1	13	13	23	4.36911e+09	224	25.0192	6.37939
P62829	60S ribosomal protein L23 OS=Homo sapiens GN=RPL23 PE=1 SV=1 - [RL23_HUMAN]	42.0219	50.71	1	6	6	16	2.99496e+09	140	14.8561	10.5063
P63162	Small nuclear ribonucleoprotein-associated protein N OS=Homo sapiens GN=SNRPN PE=1 SV=1 - [RSMN_HUMAN]	41.9783	34.58	2	6	6	16	1.38143e+09	240	24.598	11.1948
Q13162	Peroxiredoxin-4 OS=Homo sapiens GN=PRDX4 PE=1 SV=1 - [PRDX4_HUMAN]	41.8086	49.82	1	8	10	15	1.61781e+09	271	30.5208	6.29053
P49748	Very long-chain specific acyl-CoA dehydrogenase, mitochondrial OS=Homo sapiens GN=ACADVL PE=1 SV=1 - [ACADV_HUMAN]	41.7191	39.39	1	18	18	25	1.0181e+09	655	70.3454	8.74854
Q9NZ01	Very-long-chain enoyl-CoA reductase OS=Homo sapiens GN=TECR PE=1 SV=1 - [TECR_HUMAN]	41.6819	13.96	1	5	5	13	599677289	308	36.0108	9.45166
P61981	14-3-3 protein gamma OS=Homo sapiens GN=YWHAG PE=1 SV=2 - [1433G_HUMAN]	41.6715	46.15	1	5	9	28	8.91951e+09	247	28.2849	4.89404
Q96EL2	28S ribosomal protein S24, mitochondrial OS=Homo sapiens GN=MRPS24 PE=1 SV=1 - [RT24_HUMAN]	41.6339	13.17	1	2	2	11	1.17605e+08	167	19.0029	9.37842
Q05682	Caldesmon OS=Homo sapiens GN=CALD1 PE=1 SV=3 - [CALD1_HUMAN]	41.6277	13.49	1	8	8	12	1269410941	793	93.1754	5.65576
P55060	Exportin-2 OS=Homo sapiens GN=CSE1L PE=1 SV=3 - [XPO2_HUMAN]	41.6226	22.45	1	18	18	24	1.28426e+09	971	110.346	5.77002
Q14103	Heterogeneous nuclear ribonucleoprotein D0 OS=Homo sapiens GN=HNRNPD PE=1 SV=1 - [HNRPD_HUMAN]	41.5139	26.48	1	8	9	20	4.13381e+09	355	38.4103	7.81104
P49189	4-trimethylaminobutyraldehyde dehydrogenase OS=Homo sapiens GN=ALDH9A1 PE=1 SV=3 - [AL9A1_HUMAN]	41.5133	31.78	1	13	13	21	855155934	494	53.767	5.87158
P13798	Acylamino-acid-releasing enzyme OS=Homo sapiens GN=APEH PE=1 SV=4 - [ACPH_HUMAN]	41.3768	18.17	1	9	9	16	7.68087e+08	732	81.1726	5.47803
Q07157	Tight junction protein ZO-1 OS=Homo sapiens GN=TJP1 PE=1 SV=3 - [ZO1_HUMAN]	41.2658	11.33	1	8	8	14	2.44346e+08	1748	195.34	6.69775
P31948	Stress-induced-phosphoprotein 1 OS=Homo sapiens GN=STIP1 PE=1 SV=1 - [STIP1_HUMAN]	41.1264	31.68	1	13	13	19	1.94494e+09	543	62.5994	6.80029
Q03001	Dystonin OS=Homo sapiens GN=DST PE=1 SV=4 - [DYST_HUMAN]	41.0775	2.11	1	10	10	14	1.01761e+08	7570	860.127	5.24951
Q9UL46	Proteasome activator complex subunit 2 OS=Homo sapiens GN=PSME2 PE=1 SV=4 - [PSME2_HUMAN]	41.0562	41.42	1	6	6	15	1011880731	239	27.3843	5.73193
Q93052	Lipoma-preferred partner OS=Homo sapiens GN=LPP PE=1 SV=1 - [LPP_HUMAN]	41.0537	33.82	1	13	13	17	361276446	612	65.7038	7.37158
P22087	rRNA 2'-O-methyltransferase fibrillarin OS=Homo sapiens GN=FBL PE=1 SV=2 - [FBRL_HUMAN]	41.0429	42.99	2	11	11	14	7.1497e+08	321	33.7634	10.1841
P07686	Beta-hexosaminidase subunit beta OS=Homo sapiens GN=HEXB PE=1 SV=3 - [HEXB_HUMAN]	40.9775	23.2	1	10	10	17	2.91392e+09	556	63.0712	6.75635
O94804	Serine/threonine-protein kinase 10 OS=Homo sapiens GN=STK10 PE=1 SV=1 - [STK10_HUMAN]	40.9142	19.01	1	11	11	23	5.89052e+08	968	112.065	6.94678
P62753	40S ribosomal protein S6 OS=Homo sapiens GN=RPS6 PE=1 SV=1 - [RS6_HUMAN]	40.7517	25.3	1	7	7	14	2.50261e+09	249	28.663	10.8433
P21291	Cysteine and glycine-rich protein 1 OS=Homo sapiens GN=CSRP1 PE=1 SV=3 - [CSRP1_HUMAN]	40.4528	52.33	1	7	7	15	1.73843e+09	193	20.5538	8.57275
P32119	Peroxiredoxin-2 OS=Homo sapiens GN=PRDX2 PE=1 SV=5 - [PRDX2_HUMAN]	40.3946	44.95	1	7	8	18	7.09381e+09	198	21.8782	5.97314
O00148	ATP-dependent RNA helicase DDX39A OS=Homo sapiens GN=DDX39A PE=1 SV=2 - [DX39A_HUMAN]	40.2404	24.59	1	1	7	15	1.89212e+09	427	49.098	5.68115
O15371	Eukaryotic translation initiation factor 3 subunit D OS=Homo sapiens GN=EIF3D PE=1 SV=1 - [EIF3D_HUMAN]	40.1827	28.83	1	11	11	17	9.64936e+08	548	63.9324	6.04932
Q9Y678	Coatomer subunit gamma-1 OS=Homo sapiens GN=COPG1 PE=1 SV=1 - [COPG1_HUMAN]	40.0386	31.35	1	16	16	21	9.50503e+08	874	97.6555	5.46533
P20290	Transcription factor BTF3 OS=Homo sapiens GN=BTF3 PE=1 SV=1 - [BTF3_HUMAN]	40.0177	33.98	1	4	4	14	4.32351e+08	206	22.1544	9.37842
Q9H1E3	Nuclear ubiquitous casein and cyclin-dependent kinase substrate 1 OS=Homo sapiens GN=NUCKS1 PE=1 SV=1 - [NUCKS_HUMAN]	39.9085	21.4	1	6	6	10	2.68273e+08	243	27.28	5.08447
O14579	Coatomer subunit epsilon OS=Homo sapiens GN=COPE PE=1 SV=3 - [COPE_HUMAN]	39.6603	39.61	1	8	8	15	8.09164e+08	308	34.4603	5.12256
O00231	26S proteasome non-ATPase regulatory subunit 11 OS=Homo sapiens GN=PSMD11 PE=1 SV=3 - [PSD11_HUMAN]	39.4211	40.05	1	15	15	20	9.68507e+08	422	47.434	6.48096
P36551	Oxygen-dependent coproporphyrinogen-III oxidase, mitochondrial OS=Homo sapiens GN=CPOX PE=1 SV=3 - [HEM6_HUMAN]	39.2035	33.7	1	12	12	16	4.13528e+08	454	50.12	8.25049
P54819	Adenylate kinase 2, mitochondrial OS=Homo sapiens GN=AK2 PE=1 SV=2 - [KAD2_HUMAN]	39.1803	41	1	6	6	13	1.74057e+09	239	26.4608	7.81104
Q9Y266	Nuclear migration protein nudC OS=Homo sapiens GN=NUDC PE=1 SV=1 - [NUDC_HUMAN]	39.0944	23.87	1	7	7	16	1.9312e+09	331	38.2191	5.37646
P11717	Cation-independent mannose-6-phosphate receptor OS=Homo sapiens GN=IGF2R PE=1 SV=3 - [MPRI_HUMAN]	38.8589	9.88	1	14	14	19	4.1545e+08	2491	274.199	5.93506
P55084	Trifunctional enzyme subunit beta, mitochondrial OS=Homo sapiens GN=HADHB PE=1 SV=3 - [ECHB_HUMAN]	38.8419	44.73	1	16	16	22	1.80686e+09	474	51.2615	9.40771
Q9Y4I1	Unconventional myosin-Va OS=Homo sapiens GN=MYO5A PE=1 SV=2 - [MYO5A_HUMAN]	38.8289	10.08	2	12	15	20	334441090	1855	215.269	8.48486
Q14195	Dihydropyrimidinase-related protein 3 OS=Homo sapiens GN=DPYSL3 PE=1 SV=1 - [DPYL3_HUMAN]	38.6239	38.42	1	11	14	19	923275163	570	61.9241	6.49365
P62888	60S ribosomal protein L30 OS=Homo sapiens GN=RPL30 PE=1 SV=2 - [RL30_HUMAN]	38.609	51.3	1	6	6	13	3091970037	115	12.7757	9.62744
P52565	Rho GDP-dissociation inhibitor 1 OS=Homo sapiens GN=ARHGDIA PE=1 SV=3 - [GDIR1_HUMAN]	38.5741	55.39	1	7	7	17	5.00008e+09	204	23.1927	5.10986
P62241	40S ribosomal protein S8 OS=Homo sapiens GN=RPS8 PE=1 SV=2 - [RS8_HUMAN]	38.5344	48.08	1	10	10	20	4656571571	208	24.1902	10.3159
O75054	Immunoglobulin superfamily member 3 OS=Homo sapiens GN=IGSF3 PE=2 SV=3 - [IGSF3_HUMAN]	38.5325	11.81	1	9	9	13	164831315	1194	135.112	6.07471
Q99497	Protein DJ-1 OS=Homo sapiens GN=PARK7 PE=1 SV=2 - [PARK7_HUMAN]	38.5125	64.02	1	7	7	15	6555126575	189	19.8785	6.78564
P28838	Cytosol aminopeptidase OS=Homo sapiens GN=LAP3 PE=1 SV=3 - [AMPL_HUMAN]	38.4475	31.21	1	11	11	16	712106025	519	56.1308	7.92822
P46776	60S ribosomal protein L27a OS=Homo sapiens GN=RPL27A PE=1 SV=2 - [RL27A_HUMAN]	38.4077	38.51	1	7	7	19	2.43481e+09	148	16.551	11.0044
Q96KP4	Cytosolic non-specific dipeptidase OS=Homo sapiens GN=CNDP2 PE=1 SV=2 - [CNDP2_HUMAN]	38.3918	45.47	1	13	13	16	9.57153e+08	475	52.8449	5.97314
P61604	10 kDa heat shock protein, mitochondrial OS=Homo sapiens GN=HSPE1 PE=1 SV=2 - [CH10_HUMAN]	38.3729	46.08	1	4	4	24	6.16252e+09	102	10.9249	8.92432
Q27J81	Inverted formin-2 OS=Homo sapiens GN=INF2 PE=1 SV=2 - [INF2_HUMAN]	38.3436	23.14	1	18	18	21	300067718	1249	135.54	5.37646
P30086	Phosphatidylethanolamine-binding protein 1 OS=Homo sapiens GN=PEBP1 PE=1 SV=3 - [PEBP1_HUMAN]	38.3151	52.94	1	5	5	14	4.73343e+09	187	21.0437	7.53271
P52789	Hexokinase-2 OS=Homo sapiens GN=HK2 PE=1 SV=2 - [HXK2_HUMAN]	38.3149	29.77	2	20	23	25	1.32403e+09	917	102.313	6.04932
O00410	Importin-5 OS=Homo sapiens GN=IPO5 PE=1 SV=4 - [IPO5_HUMAN]	38.3145	28.62	2	21	21	26	1.24884e+09	1097	123.55	4.94482
P60660	Myosin light polypeptide 6 OS=Homo sapiens GN=MYL6 PE=1 SV=2 - [MYL6_HUMAN]	38.3001	61.59	3	6	7	17	3849812608	151	16.9191	4.65283
P55795	Heterogeneous nuclear ribonucleoprotein H2 OS=Homo sapiens GN=HNRNPH2 PE=1 SV=1 - [HNRH2_HUMAN]	38.2819	27.17	1	5	9	14	2.06549e+09	449	49.2323	6.30322
Q96TA1	Niban-like protein 1 OS=Homo sapiens GN=FAM129B PE=1 SV=3 - [NIBL1_HUMAN]	38.1556	31.64	1	13	13	18	6.16169e+08	746	84.0847	6.18896
P10155	60 kDa SS-A/Ro ribonucleoprotein OS=Homo sapiens GN=TROVE2 PE=1 SV=2 - [RO60_HUMAN]	38.1487	28.44	1	10	10	14	814397800	538	60.6312	8.03076
O94776	Metastasis-associated protein MTA2 OS=Homo sapiens GN=MTA2 PE=1 SV=1 - [MTA2_HUMAN]	38.1377	28.74	1	11	12	16	4.48473e+08	668	74.9757	9.65674
Q99714	3-hydroxyacyl-CoA dehydrogenase type-2 OS=Homo sapiens GN=HSD17B10 PE=1 SV=3 - [HCD2_HUMAN]	38.0966	66.67	1	11	11	17	1352833536	261	26.9061	7.78174
P47755	F-actin-capping protein subunit alpha-2 OS=Homo sapiens GN=CAPZA2 PE=1 SV=3 - [CAZA2_HUMAN]	38.0773	46.15	1	6	9	15	1.82139e+09	286	32.9286	5.84619
Q9Y383	Putative RNA-binding protein Luc7-like 2 OS=Homo sapiens GN=LUC7L2 PE=1 SV=2 - [LC7L2_HUMAN]	38.0446	15.05	1	3	5	11	1.20777e+09	392	46.4856	10.0083
Q92499	ATP-dependent RNA helicase DDX1 OS=Homo sapiens GN=DDX1 PE=1 SV=2 - [DDX1_HUMAN]	37.9931	38.11	1	18	18	23	1100918542	740	82.3798	7.2251
P62333	26S protease regulatory subunit 10B OS=Homo sapiens GN=PSMC6 PE=1 SV=1 - [PRS10_HUMAN]	37.8848	43.44	1	11	11	15	889014180	389	44.1451	7.48877
Q06210	Glutamine--fructose-6-phosphate aminotransferase [isomerizing] 1 OS=Homo sapiens GN=GFPT1 PE=1 SV=3 - [GFPT1_HUMAN]	37.8824	27.18	2	12	12	17	4.56184e+08	699	78.7563	7.10791
Q9BXP5	Serrate RNA effector molecule homolog OS=Homo sapiens GN=SRRT PE=1 SV=1 - [SRRT_HUMAN]	37.8585	14.61	1	10	10	17	514420932	876	100.604	5.96045
P0CW22	40S ribosomal protein S17-like OS=Homo sapiens GN=RPS17L PE=1 SV=1 - [RS17L_HUMAN]	37.7954	52.59	1	8	8	18	1.8963e+09	135	15.5404	9.84717
Q99523	Sortilin OS=Homo sapiens GN=SORT1 PE=1 SV=3 - [SORT_HUMAN]	37.6983	14.8	1	8	8	17	6.52424e+08	831	92.0095	5.74463
Q14157	Ubiquitin-associated protein 2-like OS=Homo sapiens GN=UBAP2L PE=1 SV=2 - [UBP2L_HUMAN]	37.6973	15.36	1	10	10	15	3.68946e+08	1087	114.465	7.10791
Q9NTJ3	Structural maintenance of chromosomes protein 4 OS=Homo sapiens GN=SMC4 PE=1 SV=2 - [SMC4_HUMAN]	37.6568	8.62	1	9	9	15	419946354	1288	147.091	6.78564
P21964	Catechol O-methyltransferase OS=Homo sapiens GN=COMT PE=1 SV=2 - [COMT_HUMAN]	37.6391	46.49	1	7	7	11	6.74253e+08	271	30.0176	5.46533
P35222	Catenin beta-1 OS=Homo sapiens GN=CTNNB1 PE=1 SV=1 - [CTNB1_HUMAN]	37.6021	25.86	1	11	12	16	5.61613e+08	781	85.4422	5.85889
P84098	60S ribosomal protein L19 OS=Homo sapiens GN=RPL19 PE=1 SV=1 - [RL19_HUMAN]	37.5478	22.45	1	6	6	13	1754238003	196	23.4512	11.4731
Q5JRX3	Presequence protease, mitochondrial OS=Homo sapiens GN=PITRM1 PE=1 SV=3 - [PREP_HUMAN]	37.5307	13.6	1	9	9	16	294326410	1037	117.338	6.91748
Q06830	Peroxiredoxin-1 OS=Homo sapiens GN=PRDX1 PE=1 SV=1 - [PRDX1_HUMAN]	37.5149	36.68	1	6	9	20	4.65024e+09	199	22.0963	8.1333
Q9UMS4	Pre-mRNA-processing factor 19 OS=Homo sapiens GN=PRPF19 PE=1 SV=1 - [PRP19_HUMAN]	37.3378	42.86	1	13	13	17	1.39125e+09	504	55.1463	6.60986
P48634	Protein PRRC2A OS=Homo sapiens GN=PRRC2A PE=1 SV=3 - [PRC2A_HUMAN]	37.3301	7.56	1	8	8	10	4.22923e+08	2157	228.724	9.45166
Q9NYU2	UDP-glucose:glycoprotein glucosyltransferase 1 OS=Homo sapiens GN=UGGT1 PE=1 SV=3 - [UGGG1_HUMAN]	37.3202	16.59	1	16	16	22	7.38843e+08	1555	177.078	5.63037
Q04323	UBX domain-containing protein 1 OS=Homo sapiens GN=UBXN1 PE=1 SV=2 - [UBXN1_HUMAN]	37.3054	26.6	1	6	6	7	3.40722e+08	297	33.3049	5.24951
O14979	Heterogeneous nuclear ribonucleoprotein D-like OS=Homo sapiens GN=HNRNPDL PE=1 SV=3 - [HNRDL_HUMAN]	37.2932	24.52	1	8	9	17	2.50422e+09	420	46.4091	9.56885
Q13838	Spliceosome RNA helicase DDX39B OS=Homo sapiens GN=DDX39B PE=1 SV=1 - [DX39B_HUMAN]	37.2568	27.1	1	2	8	16	1.86098e+09	428	48.9599	5.66846
Q16881	Thioredoxin reductase 1, cytoplasmic OS=Homo sapiens GN=TXNRD1 PE=1 SV=3 - [TRXR1_HUMAN]	37.1419	37.44	1	12	13	16	1.63258e+09	649	70.8622	7.38623
O15144	Actin-related protein 2/3 complex subunit 2 OS=Homo sapiens GN=ARPC2 PE=1 SV=1 - [ARPC2_HUMAN]	37.1269	44	1	10	10	16	8.68664e+08	300	34.3115	7.35693
Q7Z434	Mitochondrial antiviral-signaling protein OS=Homo sapiens GN=MAVS PE=1 SV=2 - [MAVS_HUMAN]	37.088	20.56	1	4	4	10	2.55443e+08	540	56.4931	5.51611
P49419	Alpha-aminoadipic semialdehyde dehydrogenase OS=Homo sapiens GN=ALDH7A1 PE=1 SV=5 - [AL7A1_HUMAN]	37.0796	38.4	1	11	11	14	1.47466e+09	539	58.4501	7.98682
O60701	UDP-glucose 6-dehydrogenase OS=Homo sapiens GN=UGDH PE=1 SV=1 - [UGDH_HUMAN]	36.9695	25.3	1	8	8	12	3.07204e+08	494	54.9893	7.12256
Q9Y5A9	YTH domain-containing family protein 2 OS=Homo sapiens GN=YTHDF2 PE=1 SV=2 - [YTHD2_HUMAN]	36.9083	14.85	2	5	5	10	3.04916e+08	579	62.2957	8.79248
P62191	26S protease regulatory subunit 4 OS=Homo sapiens GN=PSMC1 PE=1 SV=1 - [PRS4_HUMAN]	36.8281	33.18	2	10	11	16	1.27486e+09	440	49.1537	6.21436
Q9UKY7	Protein CDV3 homolog OS=Homo sapiens GN=CDV3 PE=1 SV=1 - [CDV3_HUMAN]	36.8047	46.12	1	4	4	11	6.60208e+08	258	27.3184	6.40479
P10644	cAMP-dependent protein kinase type I-alpha regulatory subunit OS=Homo sapiens GN=PRKAR1A PE=1 SV=1 - [KAP0_HUMAN]	36.7802	26.77	2	8	8	14	927099648	381	42.955	5.35107
P28331	NADH-ubiquinone oxidoreductase 75 kDa subunit, mitochondrial OS=Homo sapiens GN=NDUFS1 PE=1 SV=3 - [NDUS1_HUMAN]	36.7023	30.81	1	16	16	19	6.80604e+08	727	79.4165	6.22705
P31323	cAMP-dependent protein kinase type II-beta regulatory subunit OS=Homo sapiens GN=PRKAR2B PE=1 SV=3 - [KAP3_HUMAN]	36.5346	34.93	1	8	12	14	7.66706e+08	418	46.2729	4.91943
Q7Z2W4	Zinc finger CCCH-type antiviral protein 1 OS=Homo sapiens GN=ZC3HAV1 PE=1 SV=3 - [ZCCHV_HUMAN]	36.5072	24.06	1	11	11	13	286660048	902	101.367	8.39697
P43686	26S protease regulatory subunit 6B OS=Homo sapiens GN=PSMC4 PE=1 SV=2 - [PRS6B_HUMAN]	36.4919	42.58	1	14	14	22	4.54103e+08	418	47.3365	5.21143
Q9C040	Tripartite motif-containing protein 2 OS=Homo sapiens GN=TRIM2 PE=1 SV=1 - [TRIM2_HUMAN]	36.4176	16.8	1	7	7	14	3.90532e+08	744	81.4791	6.96143
P41091	Eukaryotic translation initiation factor 2 subunit 3 OS=Homo sapiens GN=EIF2S3 PE=1 SV=3 - [IF2G_HUMAN]	36.4106	35.38	2	9	9	17	1991090985	472	51.0772	8.39697
Q9Y520	Protein PRRC2C OS=Homo sapiens GN=PRRC2C PE=1 SV=4 - [PRC2C_HUMAN]	36.3359	6.25	1	9	9	13	1.52099e+08	2896	316.718	9.12939
P12235	ADP/ATP translocase 1 OS=Homo sapiens GN=SLC25A4 PE=1 SV=4 - [ADT1_HUMAN]	36.3234	25.17	2	1	6	15	1.00655e+09	298	33.0432	9.75928
Q9UKM9	RNA-binding protein Raly OS=Homo sapiens GN=RALY PE=1 SV=1 - [RALY_HUMAN]	36.1986	35.62	2	7	7	13	2733398334	306	32.4436	9.17334
Q09028	Histone-binding protein RBBP4 OS=Homo sapiens GN=RBBP4 PE=1 SV=3 - [RBBP4_HUMAN]	36.0946	38.35	1	5	9	16	1622511483	425	47.6261	4.89404
Q15436	Protein transport protein Sec23A OS=Homo sapiens GN=SEC23A PE=1 SV=2 - [SC23A_HUMAN]	36.055	17.65	1	8	11	16	8.59224e+08	765	86.1053	7.07861
Q07955	Serine/arginine-rich splicing factor 1 OS=Homo sapiens GN=SRSF1 PE=1 SV=2 - [SRSF1_HUMAN]	36.0365	33.87	1	7	7	21	1.06958e+09	248	27.7278	10.3599
Q12874	Splicing factor 3A subunit 3 OS=Homo sapiens GN=SF3A3 PE=1 SV=1 - [SF3A3_HUMAN]	35.9251	17.76	1	7	7	14	986923227	501	58.8123	5.37646
Q96JB6	Lysyl oxidase homolog 4 OS=Homo sapiens GN=LOXL4 PE=1 SV=1 - [LOXL4_HUMAN]	35.8876	23.41	1	9	9	13	6.60703e+08	756	84.4291	7.45947
Q13867	Bleomycin hydrolase OS=Homo sapiens GN=BLMH PE=1 SV=1 - [BLMH_HUMAN]	35.8763	18.68	1	7	7	14	6.40045e+08	455	52.528	6.26514
P46063	ATP-dependent DNA helicase Q1 OS=Homo sapiens GN=RECQL PE=1 SV=3 - [RECQ1_HUMAN]	35.8169	28.35	1	11	11	17	565569947	649	73.41	7.88428
Q9UN86	Ras GTPase-activating protein-binding protein 2 OS=Homo sapiens GN=G3BP2 PE=1 SV=2 - [G3BP2_HUMAN]	35.79	17.01	1	5	5	11	1.35102e+09	482	54.0878	5.5542
Q9NYF8	Bcl-2-associated transcription factor 1 OS=Homo sapiens GN=BCLAF1 PE=1 SV=2 - [BCLF1_HUMAN]	35.7575	12.5	1	9	9	12	7.77916e+08	920	106.059	9.979
Q15008	26S proteasome non-ATPase regulatory subunit 6 OS=Homo sapiens GN=PSMD6 PE=1 SV=1 - [PSMD6_HUMAN]	35.6648	30.59	1	9	9	14	6.45813e+08	389	45.5023	5.61768
P28066	Proteasome subunit alpha type-5 OS=Homo sapiens GN=PSMA5 PE=1 SV=3 - [PSA5_HUMAN]	35.5728	43.98	1	7	7	12	3.27523e+09	241	26.3942	4.79248
Q92599	Septin-8 OS=Homo sapiens GN=SEPT8 PE=1 SV=4 - [SEPT8_HUMAN]	35.4621	22.98	2	5	7	15	1749154766	483	55.7211	6.27783
P12236	ADP/ATP translocase 3 OS=Homo sapiens GN=SLC25A6 PE=1 SV=4 - [ADT3_HUMAN]	35.3857	37.25	2	3	9	19	2577231194	298	32.8452	9.74463
Q9NSD9	Phenylalanine--tRNA ligase beta subunit OS=Homo sapiens GN=FARSB PE=1 SV=3 - [SYFB_HUMAN]	35.3837	26.32	1	12	12	18	6.20682e+08	589	66.0735	6.84424
P42224	Signal transducer and activator of transcription 1-alpha/beta OS=Homo sapiens GN=STAT1 PE=1 SV=2 - [STAT1_HUMAN]	35.3583	22.8	1	13	13	22	591309720	750	87.2795	6.04932
Q2M2I8	AP2-associated protein kinase 1 OS=Homo sapiens GN=AAK1 PE=1 SV=3 - [AAK1_HUMAN]	35.3077	11.24	1	7	7	10	1.68476e+08	961	103.821	6.59521
Q7Z5J4	Retinoic acid-induced protein 1 OS=Homo sapiens GN=RAI1 PE=1 SV=2 - [RAI1_HUMAN]	35.2859	7.5	1	7	7	11	2.19927e+08	1906	203.225	8.79248
Q02790	Peptidyl-prolyl cis-trans isomerase FKBP4 OS=Homo sapiens GN=FKBP4 PE=1 SV=3 - [FKBP4_HUMAN]	35.253	36.38	1	11	11	15	1061194367	459	51.7721	5.42725
P35998	26S protease regulatory subunit 7 OS=Homo sapiens GN=PSMC2 PE=1 SV=3 - [PRS7_HUMAN]	35.2071	45.96	1	16	16	23	1.19825e+09	433	48.6031	5.94775
Q7RTP6	Protein-methionine sulfoxide oxidase MICAL3 OS=Homo sapiens GN=MICAL3 PE=1 SV=2 - [MICA3_HUMAN]	35.1351	5.99	1	9	9	14	1.2116e+08	2002	224.156	5.5542
Q14847	LIM and SH3 domain protein 1 OS=Homo sapiens GN=LASP1 PE=1 SV=2 - [LASP1_HUMAN]	35.1174	42.53	1	7	7	12	5.53572e+08	261	29.6982	7.04932
O60832	H/ACA ribonucleoprotein complex subunit 4 OS=Homo sapiens GN=DKC1 PE=1 SV=3 - [DKC1_HUMAN]	35.098	19.84	1	6	6	11	4.26642e+08	514	57.6378	9.42236
P62495	Eukaryotic peptide chain release factor subunit 1 OS=Homo sapiens GN=ETF1 PE=1 SV=3 - [ERF1_HUMAN]	35.0853	35.47	1	10	10	16	813736308	437	49.0002	5.70654
P54136	Arginine--tRNA ligase, cytoplasmic OS=Homo sapiens GN=RARS PE=1 SV=2 - [SYRC_HUMAN]	35.0691	32.88	1	15	15	18	6.70838e+08	660	75.3309	6.68311
P30533	Alpha-2-macroglobulin receptor-associated protein OS=Homo sapiens GN=LRPAP1 PE=1 SV=1 - [AMRP_HUMAN]	35.0645	24.93	1	9	9	15	1.07603e+09	357	41.4409	8.77783
Q7Z406	Myosin-14 OS=Homo sapiens GN=MYH14 PE=1 SV=2 - [MYH14_HUMAN]	35.0052	8.62	1	9	14	17	1.35983e+09	1995	227.732	5.60498
P39687	Acidic leucine-rich nuclear phosphoprotein 32 family member A OS=Homo sapiens GN=ANP32A PE=1 SV=1 - [AN32A_HUMAN]	34.9304	20.88	3	2	6	14	1.21369e+09	249	28.5683	4.09424
Q12788	Transducin beta-like protein 3 OS=Homo sapiens GN=TBL3 PE=1 SV=2 - [TBL3_HUMAN]	34.9302	15.1	1	7	7	12	2.52274e+08	808	88.9785	6.90283
P17858	ATP-dependent 6-phosphofructokinase, liver type OS=Homo sapiens GN=PFKL PE=1 SV=6 - [PFKAL_HUMAN]	34.8371	16.03	1	6	8	12	7.50261e+08	780	84.9642	7.50342
Q13526	Peptidyl-prolyl cis-trans isomerase NIMA-interacting 1 OS=Homo sapiens GN=PIN1 PE=1 SV=1 - [PIN1_HUMAN]	34.8107	58.9	1	6	6	12	6.01894e+08	163	18.232	8.82178
Q9UBS4	DnaJ homolog subfamily B member 11 OS=Homo sapiens GN=DNAJB11 PE=1 SV=1 - [DJB11_HUMAN]	34.7757	27.93	1	8	8	16	1.48906e+09	358	40.4886	6.17627
P29144	Tripeptidyl-peptidase 2 OS=Homo sapiens GN=TPP2 PE=1 SV=4 - [TPP2_HUMAN]	34.7563	19.38	1	14	14	16	5.74067e+08	1249	138.263	6.31592
P58546	Myotrophin OS=Homo sapiens GN=MTPN PE=1 SV=2 - [MTPN_HUMAN]	34.7484	54.24	1	4	4	10	2196100154	118	12.8866	5.51611
Q9Y3I0	tRNA-splicing ligase RtcB homolog OS=Homo sapiens GN=RTCB PE=1 SV=1 - [RTCB_HUMAN]	34.7191	37.43	1	11	11	19	9.64193e+08	505	55.1749	7.2251
P37840	Alpha-synuclein OS=Homo sapiens GN=SNCA PE=1 SV=1 - [SYUA_HUMAN]	34.719	38.57	1	6	6	13	544356284	140	14.4512	4.70361
Q13469	Nuclear factor of activated T-cells, cytoplasmic 2 OS=Homo sapiens GN=NFATC2 PE=1 SV=2 - [NFAC2_HUMAN]	34.6407	14.38	1	8	8	11	2.75739e+08	925	100.083	7.28369
P46013	Antigen KI-67 OS=Homo sapiens GN=MKI67 PE=1 SV=2 - [KI67_HUMAN]	34.5477	9.18	1	13	13	15	1.22179e+08	3256	358.474	9.45166
P46459	Vesicle-fusing ATPase OS=Homo sapiens GN=NSF PE=1 SV=3 - [NSF_HUMAN]	34.5139	29.7	1	15	15	17	7.09836e+08	744	82.5421	6.94678
P17980	26S protease regulatory subunit 6A OS=Homo sapiens GN=PSMC3 PE=1 SV=3 - [PRS6A_HUMAN]	34.5059	36.45	1	12	12	17	7.7701e+08	439	49.1725	5.23682
Q92747	Actin-related protein 2/3 complex subunit 1A OS=Homo sapiens GN=ARPC1A PE=1 SV=2 - [ARC1A_HUMAN]	34.3782	22.43	1	6	7	12	4.01816e+08	370	41.5427	8.17725
Q9UBQ7	Glyoxylate reductase/hydroxypyruvate reductase OS=Homo sapiens GN=GRHPR PE=1 SV=1 - [GRHPR_HUMAN]	34.3641	28.96	1	6	6	12	8.72333e+08	328	35.6457	7.38623
Q96I99	Succinyl-CoA ligase [GDP-forming] subunit beta, mitochondrial OS=Homo sapiens GN=SUCLG2 PE=1 SV=2 - [SUCB2_HUMAN]	34.3238	31.02	1	9	9	12	6.22795e+08	432	46.4814	6.39209
O96008	Mitochondrial import receptor subunit TOM40 homolog OS=Homo sapiens GN=TOMM40 PE=1 SV=1 - [TOM40_HUMAN]	34.3062	32.41	1	6	6	12	4.19116e+08	361	37.8691	7.25439
P24534	Elongation factor 1-beta OS=Homo sapiens GN=EEF1B2 PE=1 SV=3 - [EF1B_HUMAN]	34.2827	41.33	1	6	6	14	1463174600	225	24.7483	4.66553
P26368	Splicing factor U2AF 65 kDa subunit OS=Homo sapiens GN=U2AF2 PE=1 SV=4 - [U2AF2_HUMAN]	34.2708	32.42	1	10	10	17	1627805282	475	53.4672	9.08545
Q92973	Transportin-1 OS=Homo sapiens GN=TNPO1 PE=1 SV=2 - [TNPO1_HUMAN]	34.2611	22.83	2	14	14	17	700817684	898	102.289	4.98291
P50402	Emerin OS=Homo sapiens GN=EMD PE=1 SV=1 - [EMD_HUMAN]	34.2591	38.98	1	5	5	12	5.80825e+08	254	28.9759	5.50342
P42765	3-ketoacyl-CoA thiolase, mitochondrial OS=Homo sapiens GN=ACAA2 PE=1 SV=2 - [THIM_HUMAN]	34.2231	39.8	1	9	9	11	465193621	397	41.8976	8.08936
P30048	Thioredoxin-dependent peroxide reductase, mitochondrial OS=Homo sapiens GN=PRDX3 PE=1 SV=3 - [PRDX3_HUMAN]	34.201	40.23	1	7	7	12	4.32049e+09	256	27.6752	7.78174
P51991	Heterogeneous nuclear ribonucleoprotein A3 OS=Homo sapiens GN=HNRNPA3 PE=1 SV=2 - [ROA3_HUMAN]	34.1742	20.9	1	9	10	16	3.5534e+09	378	39.5706	9.01221
P13693	Translationally-controlled tumor protein OS=Homo sapiens GN=TPT1 PE=1 SV=1 - [TCTP_HUMAN]	34.169	51.74	2	5	5	17	2.81628e+09	172	19.5826	4.93213
P19174	1-phosphatidylinositol 4,5-bisphosphate phosphodiesterase gamma-1 OS=Homo sapiens GN=PLCG1 PE=1 SV=1 - [PLCG1_HUMAN]	34.0961	17.21	1	12	12	16	5.02128e+08	1290	148.438	6.04932
Q00688	Peptidyl-prolyl cis-trans isomerase FKBP3 OS=Homo sapiens GN=FKBP3 PE=1 SV=1 - [FKBP3_HUMAN]	34.0613	38.39	1	7	7	12	1.14331e+09	224	25.1613	9.27588
O15027	Protein transport protein Sec16A OS=Homo sapiens GN=SEC16A PE=1 SV=3 - [SC16A_HUMAN]	34.0398	6.52	1	7	7	9	1.62191e+08	2179	233.373	5.63037
P60900	Proteasome subunit alpha type-6 OS=Homo sapiens GN=PSMA6 PE=1 SV=1 - [PSA6_HUMAN]	33.9797	37.4	1	10	10	16	1.36559e+09	246	27.3818	6.75635
P18031	Tyrosine-protein phosphatase non-receptor type 1 OS=Homo sapiens GN=PTPN1 PE=1 SV=1 - [PTN1_HUMAN]	33.9322	22.99	1	8	8	11	5.29759e+08	435	49.9348	6.26514
Q05209	Tyrosine-protein phosphatase non-receptor type 12 OS=Homo sapiens GN=PTPN12 PE=1 SV=3 - [PTN12_HUMAN]	33.8968	10.26	1	5	5	8	2.93643e+08	780	88.0514	5.61768
Q9BXS5	AP-1 complex subunit mu-1 OS=Homo sapiens GN=AP1M1 PE=1 SV=3 - [AP1M1_HUMAN]	33.8037	29.55	2	8	8	13	1.26281e+08	423	48.5561	7.29834
P43007	Neutral amino acid transporter A OS=Homo sapiens GN=SLC1A4 PE=1 SV=1 - [SATT_HUMAN]	33.7431	20.11	1	6	6	10	8.57251e+08	532	55.6876	6.25244
Q9BT78	COP9 signalosome complex subunit 4 OS=Homo sapiens GN=COPS4 PE=1 SV=1 - [CSN4_HUMAN]	33.7398	33.5	1	9	9	14	4.84695e+08	406	46.2397	5.8335
O00299	Chloride intracellular channel protein 1 OS=Homo sapiens GN=CLIC1 PE=1 SV=4 - [CLIC1_HUMAN]	33.6651	43.15	1	9	9	14	2.09445e+09	241	26.9057	5.17334
P00387	NADH-cytochrome b5 reductase 3 OS=Homo sapiens GN=CYB5R3 PE=1 SV=3 - [NB5R3_HUMAN]	33.4873	57.14	1	9	9	15	1.40119e+09	301	34.2127	7.59131
Q10567	AP-1 complex subunit beta-1 OS=Homo sapiens GN=AP1B1 PE=1 SV=2 - [AP1B1_HUMAN]	33.4427	17.18	1	5	14	19	1.02169e+09	949	104.57	5.05908
P08962	CD63 antigen OS=Homo sapiens GN=CD63 PE=1 SV=2 - [CD63_HUMAN]	33.3984	9.24	1	1	1	11	338807152	238	25.6191	7.81104
O75368	SH3 domain-binding glutamic acid-rich-like protein OS=Homo sapiens GN=SH3BGRL PE=1 SV=1 - [SH3L1_HUMAN]	33.3605	84.21	1	6	6	10	374944314	114	12.7664	5.24951
Q12931	Heat shock protein 75 kDa, mitochondrial OS=Homo sapiens GN=TRAP1 PE=1 SV=3 - [TRAP1_HUMAN]	33.3132	19.03	1	10	11	16	8.49e+09	704	80.0597	8.20654
Q15181	Inorganic pyrophosphatase OS=Homo sapiens GN=PPA1 PE=1 SV=2 - [IPYR_HUMAN]	33.2733	52.6	1	10	11	18	1.42768e+09	289	32.6392	5.85889
P63092	Guanine nucleotide-binding protein G(s) subunit alpha isoforms short OS=Homo sapiens GN=GNAS PE=1 SV=1 - [GNAS2_HUMAN]	33.2652	27.66	7	7	8	14	1.5932e+09	394	45.6359	5.8208
P18754	Regulator of chromosome condensation OS=Homo sapiens GN=RCC1 PE=1 SV=1 - [RCC1_HUMAN]	33.252	28.74	1	6	6	13	3.82342e+08	421	44.9406	7.51807
P37802	Transgelin-2 OS=Homo sapiens GN=TAGLN2 PE=1 SV=3 - [TAGL2_HUMAN]	33.2484	43.22	1	8	8	16	1480867998	199	22.3772	8.25049
Q15020	Squamous cell carcinoma antigen recognized by T-cells 3 OS=Homo sapiens GN=SART3 PE=1 SV=1 - [SART3_HUMAN]	33.2247	14.33	1	11	11	12	208207173	963	109.865	5.56689
P51116	Fragile X mental retardation syndrome-related protein 2 OS=Homo sapiens GN=FXR2 PE=1 SV=2 - [FXR2_HUMAN]	33.1729	24.37	1	8	9	14	1.8956e+08	673	74.178	6.22705
P10253	Lysosomal alpha-glucosidase OS=Homo sapiens GN=GAA PE=1 SV=4 - [LYAG_HUMAN]	33.1347	13.87	1	8	8	11	4.95456e+08	952	105.257	5.99854
P06865	Beta-hexosaminidase subunit alpha OS=Homo sapiens GN=HEXA PE=1 SV=2 - [HEXA_HUMAN]	33.0802	23.06	1	9	9	13	9.64936e+08	529	60.6643	5.16064
Q16543	Hsp90 co-chaperone Cdc37 OS=Homo sapiens GN=CDC37 PE=1 SV=1 - [CDC37_HUMAN]	33.0562	31.22	1	10	10	15	879391820	378	44.44	5.24951
P07602	Prosaposin OS=Homo sapiens GN=PSAP PE=1 SV=2 - [SAP_HUMAN]	33.0526	28.44	1	9	9	13	3.82043e+09	524	58.0739	5.17334
Q9P2J5	Leucine--tRNA ligase, cytoplasmic OS=Homo sapiens GN=LARS PE=1 SV=2 - [SYLC_HUMAN]	33.0413	13.69	1	13	13	16	5.3988e+08	1176	134.379	7.29834
Q02880	DNA topoisomerase 2-beta OS=Homo sapiens GN=TOP2B PE=1 SV=3 - [TOP2B_HUMAN]	33.0136	16.36	1	15	20	23	3.23702e+08	1626	183.152	8.00146
P23919	Thymidylate kinase OS=Homo sapiens GN=DTYMK PE=1 SV=4 - [KTHY_HUMAN]	32.9963	46.23	1	11	11	14	5.38046e+08	212	23.8045	8.26514
P50995	Annexin A11 OS=Homo sapiens GN=ANXA11 PE=1 SV=1 - [ANX11_HUMAN]	32.9838	23.56	1	10	10	14	373472965	505	54.3551	7.6499
P15311	Ezrin OS=Homo sapiens GN=EZR PE=1 SV=4 - [EZRI_HUMAN]	32.9333	26.96	1	5	14	25	5.5214e+09	586	69.3697	6.26514
P20810	Calpastatin OS=Homo sapiens GN=CAST PE=1 SV=4 - [ICAL_HUMAN]	32.9051	7.06	1	2	2	8	4.70113e+08	708	76.5263	5.07178
P11766	Alcohol dehydrogenase class-3 OS=Homo sapiens GN=ADH5 PE=1 SV=4 - [ADHX_HUMAN]	32.8855	24.87	1	8	8	13	1.00353e+09	374	39.6984	7.48877
P78417	Glutathione S-transferase omega-1 OS=Homo sapiens GN=GSTO1 PE=1 SV=2 - [GSTO1_HUMAN]	32.8818	41.91	1	8	8	11	9.88242e+08	241	27.548	6.59521
Q8NBX0	Saccharopine dehydrogenase-like oxidoreductase OS=Homo sapiens GN=SCCPDH PE=1 SV=1 - [SCPDL_HUMAN]	32.8781	35.66	1	10	10	13	8.24743e+08	429	47.1215	9.14404
P27635	60S ribosomal protein L10 OS=Homo sapiens GN=RPL10 PE=1 SV=4 - [RL10_HUMAN]	32.7941	29.91	1	6	7	11	1.72808e+09	214	24.5879	10.0815
P46060	Ran GTPase-activating protein 1 OS=Homo sapiens GN=RANGAP1 PE=1 SV=1 - [RAGP1_HUMAN]	32.7721	27.09	1	12	12	13	6.90336e+08	587	63.5023	4.67822
O95425	Supervillin OS=Homo sapiens GN=SVIL PE=1 SV=2 - [SVIL_HUMAN]	32.7445	7.72	1	12	12	14	3.64047e+08	2214	247.593	6.97607
Q14683	Structural maintenance of chromosomes protein 1A OS=Homo sapiens GN=SMC1A PE=1 SV=2 - [SMC1A_HUMAN]	32.7375	19.22	1	17	17	20	4.19815e+08	1233	143.144	7.63525
P68400	Casein kinase II subunit alpha OS=Homo sapiens GN=CSNK2A1 PE=1 SV=1 - [CSK21_HUMAN]	32.7218	36.83	2	8	9	15	416453131	391	45.1148	7.73779
Q96A33	Coiled-coil domain-containing protein 47 OS=Homo sapiens GN=CCDC47 PE=1 SV=1 - [CCD47_HUMAN]	32.7113	23.81	1	9	9	12	473570388	483	55.8383	4.86865
Q96G03	Phosphoglucomutase-2 OS=Homo sapiens GN=PGM2 PE=1 SV=4 - [PGM2_HUMAN]	32.6918	26.31	1	13	13	17	3.91987e+08	612	68.2404	6.72705
Q29RF7	Sister chromatid cohesion protein PDS5 homolog A OS=Homo sapiens GN=PDS5A PE=1 SV=1 - [PDS5A_HUMAN]	32.6778	12.19	1	9	10	20	2.3579e+08	1337	150.734	7.91357
P13861	cAMP-dependent protein kinase type II-alpha regulatory subunit OS=Homo sapiens GN=PRKAR2A PE=1 SV=2 - [KAP2_HUMAN]	32.6449	36.63	1	7	11	15	704795670	404	45.49	5.07178
O94826	Mitochondrial import receptor subunit TOM70 OS=Homo sapiens GN=TOMM70A PE=1 SV=1 - [TOM70_HUMAN]	32.6045	19.57	1	8	8	12	394362902	608	67.412	7.12256
P48444	Coatomer subunit delta OS=Homo sapiens GN=ARCN1 PE=1 SV=1 - [COPD_HUMAN]	32.6009	27.4	1	10	10	18	7.87059e+08	511	57.1741	6.21436
P06756	Integrin alpha-V OS=Homo sapiens GN=ITGAV PE=1 SV=2 - [ITAV_HUMAN]	32.5275	16.22	1	12	12	15	7.00156e+08	1048	115.964	5.68115
O15042	U2 snRNP-associated SURP motif-containing protein OS=Homo sapiens GN=U2SURP PE=1 SV=2 - [SR140_HUMAN]	32.4453	10.11	1	8	8	12	1.89943e+08	1029	118.219	8.47021
O75821	Eukaryotic translation initiation factor 3 subunit G OS=Homo sapiens GN=EIF3G PE=1 SV=2 - [EIF3G_HUMAN]	32.4419	33.44	1	9	9	13	7.80629e+08	320	35.5889	6.12549
P61106	Ras-related protein Rab-14 OS=Homo sapiens GN=RAB14 PE=1 SV=4 - [RAB14_HUMAN]	32.4171	56.74	14	8	9	14	1.94261e+09	215	23.8819	6.21436
Q12904	Aminoacyl tRNA synthase complex-interacting multifunctional protein 1 OS=Homo sapiens GN=AIMP1 PE=1 SV=2 - [AIMP1_HUMAN]	32.3687	47.76	1	8	8	15	8.29116e+08	312	34.3311	8.42627
P10768	S-formylglutathione hydrolase OS=Homo sapiens GN=ESD PE=1 SV=2 - [ESTD_HUMAN]	32.3621	29.08	1	5	5	11	860488713	282	31.4425	7.02002
O00567	Nucleolar protein 56 OS=Homo sapiens GN=NOP56 PE=1 SV=4 - [NOP56_HUMAN]	32.289	33.84	1	13	13	18	9.96083e+08	594	66.0087	9.18799
Q15717	ELAV-like protein 1 OS=Homo sapiens GN=ELAVL1 PE=1 SV=2 - [ELAV1_HUMAN]	32.2327	28.53	1	7	7	18	1.34592e+09	326	36.0692	9.17334
P22061	Protein-L-isoaspartate(D-aspartate) O-methyltransferase OS=Homo sapiens GN=PCMT1 PE=1 SV=4 - [PIMT_HUMAN]	32.216	53.74	1	8	8	14	1816544432	227	24.6206	7.21045
P18084	Integrin beta-5 OS=Homo sapiens GN=ITGB5 PE=1 SV=1 - [ITB5_HUMAN]	32.1758	15.39	1	8	8	11	3.77389e+08	799	87.9962	6.06201
P11387	DNA topoisomerase 1 OS=Homo sapiens GN=TOP1 PE=1 SV=2 - [TOP1_HUMAN]	32.1673	16.47	2	12	12	16	1.68427e+09	765	90.6689	9.30518
Q14257	Reticulocalbin-2 OS=Homo sapiens GN=RCN2 PE=1 SV=1 - [RCN2_HUMAN]	32.1638	35.96	1	8	8	11	6.40287e+08	317	36.8536	4.39893
Q9Y6G9	Cytoplasmic dynein 1 light intermediate chain 1 OS=Homo sapiens GN=DYNC1LI1 PE=1 SV=3 - [DC1L1_HUMAN]	32.1278	28.49	1	10	11	13	4.50045e+08	523	56.544	6.41748
P46781	40S ribosomal protein S9 OS=Homo sapiens GN=RPS9 PE=1 SV=3 - [RS9_HUMAN]	32.1245	20.62	1	7	7	13	2.86202e+09	194	22.5776	10.6528
P15121	Aldose reductase OS=Homo sapiens GN=AKR1B1 PE=1 SV=3 - [ALDR_HUMAN]	32.0778	24.37	1	4	5	14	1.41042e+09	316	35.8305	6.97607
P41252	Isoleucine--tRNA ligase, cytoplasmic OS=Homo sapiens GN=IARS PE=1 SV=2 - [SYIC_HUMAN]	31.9932	17.12	1	16	16	18	5.95545e+08	1262	144.406	6.15088
P35613	Basigin OS=Homo sapiens GN=BSG PE=1 SV=2 - [BASI_HUMAN]	31.9453	17.14	1	4	4	9	1600348951	385	42.1741	5.65576
P16949	Stathmin OS=Homo sapiens GN=STMN1 PE=1 SV=3 - [STMN1_HUMAN]	31.8162	25.5	2	5	5	16	2.20345e+09	149	17.292	5.97314
P23634	Plasma membrane calcium-transporting ATPase 4 OS=Homo sapiens GN=ATP2B4 PE=1 SV=2 - [AT2B4_HUMAN]	31.7927	11.04	2	4	8	9	3.49881e+08	1241	137.833	6.59521
Q9HAV7	GrpE protein homolog 1, mitochondrial OS=Homo sapiens GN=GRPEL1 PE=1 SV=2 - [GRPE1_HUMAN]	31.7607	39.63	1	6	6	13	2.80302e+08	217	24.2639	8.11865
P55011	Solute carrier family 12 member 2 OS=Homo sapiens GN=SLC12A2 PE=1 SV=1 - [S12A2_HUMAN]	31.6998	6.52	1	4	4	7	1.76913e+08	1212	131.364	6.40479
P00505	Aspartate aminotransferase, mitochondrial OS=Homo sapiens GN=GOT2 PE=1 SV=3 - [AATM_HUMAN]	31.6236	31.63	1	9	9	13	1.12436e+09	430	47.4873	9.01221
A0FGR8	Extended synaptotagmin-2 OS=Homo sapiens GN=ESYT2 PE=1 SV=1 - [ESYT2_HUMAN]	31.5999	9.77	1	6	6	9	1.60391e+08	921	102.294	9.26123
P43487	Ran-specific GTPase-activating protein OS=Homo sapiens GN=RANBP1 PE=1 SV=1 - [RANG_HUMAN]	31.5597	49.75	1	5	5	10	2.32518e+09	201	23.2956	5.2876
P78324	Tyrosine-protein phosphatase non-receptor type substrate 1 OS=Homo sapiens GN=SIRPA PE=1 SV=2 - [SHPS1_HUMAN]	31.4348	27.98	3	6	6	11	4.15372e+08	504	54.9328	6.97607
P40126	L-dopachrome tautomerase OS=Homo sapiens GN=DCT PE=1 SV=1 - [TYRP2_HUMAN]	31.4091	18.88	1	7	7	12	4.98803e+08	519	59.1071	7.13721
Q9Y2W1	Thyroid hormone receptor-associated protein 3 OS=Homo sapiens GN=THRAP3 PE=1 SV=2 - [TR150_HUMAN]	31.3989	14.97	1	9	9	12	7.118e+08	955	108.601	10.1548
P07339	Cathepsin D OS=Homo sapiens GN=CTSD PE=1 SV=1 - [CATD_HUMAN]	31.3937	43.2	1	11	11	20	4.31322e+09	412	44.5236	6.53662
O43660	Pleiotropic regulator 1 OS=Homo sapiens GN=PLRG1 PE=1 SV=1 - [PLRG1_HUMAN]	31.3911	22.18	1	7	7	10	1.35952e+08	514	57.1581	9.17334
Q13596	Sorting nexin-1 OS=Homo sapiens GN=SNX1 PE=1 SV=3 - [SNX1_HUMAN]	31.3604	20.11	1	8	10	14	9.17797e+08	522	59.0331	5.14795
P19623	Spermidine synthase OS=Homo sapiens GN=SRM PE=1 SV=1 - [SPEE_HUMAN]	31.33	50.99	1	12	12	16	1.27211e+09	302	33.8027	5.49072
Q14684	Ribosomal RNA processing protein 1 homolog B OS=Homo sapiens GN=RRP1B PE=1 SV=3 - [RRP1B_HUMAN]	31.3242	9.76	1	6	6	10	142477352	758	84.3752	9.75928
O43865	Putative adenosylhomocysteinase 2 OS=Homo sapiens GN=AHCYL1 PE=1 SV=2 - [SAHH2_HUMAN]	31.265	17.36	1	2	7	12	6.04219e+08	530	58.9134	6.88818
Q5JTV8	Torsin-1A-interacting protein 1 OS=Homo sapiens GN=TOR1AIP1 PE=1 SV=2 - [TOIP1_HUMAN]	31.2606	26.93	1	10	10	12	1.04463e+09	583	66.2083	8.17725
Q9UJZ1	Stomatin-like protein 2, mitochondrial OS=Homo sapiens GN=STOML2 PE=1 SV=1 - [STML2_HUMAN]	31.2114	35.11	1	11	11	12	4.01517e+08	356	38.5102	7.38623
O95602	DNA-directed RNA polymerase I subunit RPA1 OS=Homo sapiens GN=POLR1A PE=1 SV=2 - [RPA1_HUMAN]	31.1828	8.55	1	8	8	10	1.92976e+08	1720	194.687	7.03467
P40763	Signal transducer and activator of transcription 3 OS=Homo sapiens GN=STAT3 PE=1 SV=2 - [STAT3_HUMAN]	31.1433	22.08	1	9	9	11	4.8343e+08	770	88.0114	6.30322
Q01844	RNA-binding protein EWS OS=Homo sapiens GN=EWSR1 PE=1 SV=1 - [EWS_HUMAN]	31.0616	7.93	1	4	4	12	1.20493e+09	656	68.4357	9.33447
P18621	60S ribosomal protein L17 OS=Homo sapiens GN=RPL17 PE=1 SV=3 - [RL17_HUMAN]	31.0235	33.15	1	5	5	25	1.30552e+09	184	21.3833	10.1694
O96019	Actin-like protein 6A OS=Homo sapiens GN=ACTL6A PE=1 SV=1 - [ACL6A_HUMAN]	30.9442	23.54	1	7	7	10	974966959	429	47.4303	5.60498
Q6PKG0	La-related protein 1 OS=Homo sapiens GN=LARP1 PE=1 SV=2 - [LARP1_HUMAN]	30.9208	16.42	2	9	9	12	3.46258e+08	1096	123.434	8.82178
P30508	HLA class I histocompatibility antigen, Cw-12 alpha chain OS=Homo sapiens GN=HLA-C PE=2 SV=2 - [1C12_HUMAN]	30.882	32.24	13	1	7	11	1246743698	366	40.8601	6.30322
Q93008	Probable ubiquitin carboxyl-terminal hydrolase FAF-X OS=Homo sapiens GN=USP9X PE=1 SV=3 - [USP9X_HUMAN]	30.7961	6.23	2	12	12	15	2.06175e+08	2570	292.094	5.79541
Q96N67	Dedicator of cytokinesis protein 7 OS=Homo sapiens GN=DOCK7 PE=1 SV=4 - [DOCK7_HUMAN]	30.7596	6.87	3	11	11	14	243800960	2140	242.407	6.80029
P33121	Long-chain-fatty-acid--CoA ligase 1 OS=Homo sapiens GN=ACSL1 PE=1 SV=1 - [ACSL1_HUMAN]	30.7443	24.5	1	12	13	16	6.70939e+08	698	77.8929	7.15186
Q9UPN9	E3 ubiquitin-protein ligase TRIM33 OS=Homo sapiens GN=TRIM33 PE=1 SV=3 - [TRI33_HUMAN]	30.6684	9.94	2	8	8	10	270771788	1127	122.456	6.66846
P05106	Integrin beta-3 OS=Homo sapiens GN=ITGB3 PE=1 SV=2 - [ITB3_HUMAN]	30.5977	17.77	1	8	8	14	1.43856e+09	788	87.0004	5.23682
Q96SI9	Spermatid perinuclear RNA-binding protein OS=Homo sapiens GN=STRBP PE=1 SV=1 - [STRBP_HUMAN]	30.5526	8.18	1	2	5	10	1.21279e+09	672	73.6059	8.71924
P61221	ATP-binding cassette sub-family E member 1 OS=Homo sapiens GN=ABCE1 PE=1 SV=1 - [ABCE1_HUMAN]	30.5344	32.39	1	11	11	19	8.10835e+08	599	67.271	8.33838
O75306	NADH dehydrogenase [ubiquinone] iron-sulfur protein 2, mitochondrial OS=Homo sapiens GN=NDUFS2 PE=1 SV=2 - [NDUS2_HUMAN]	30.4834	27.21	1	9	9	14	5.41511e+08	463	52.5117	7.54736
Q6XQN6	Nicotinate phosphoribosyltransferase OS=Homo sapiens GN=NAPRT PE=1 SV=2 - [PNCB_HUMAN]	30.4721	20.82	1	6	6	9	2.55561e+08	538	57.542	5.68115
Q9Y2H2	Phosphatidylinositide phosphatase SAC2 OS=Homo sapiens GN=INPP5F PE=1 SV=3 - [SAC2_HUMAN]	30.4489	14.05	1	10	10	12	3.46299e+08	1132	128.326	7.02002
Q96BY6	Dedicator of cytokinesis protein 10 OS=Homo sapiens GN=DOCK10 PE=1 SV=3 - [DOC10_HUMAN]	30.445	7.73	1	11	11	13	1.87391e+08	2186	249.373	7.13721
Q96KR1	Zinc finger RNA-binding protein OS=Homo sapiens GN=ZFR PE=1 SV=2 - [ZFR_HUMAN]	29.9488	11.82	1	9	9	10	2.23126e+09	1074	116.939	9.0415
P25398	40S ribosomal protein S12 OS=Homo sapiens GN=RPS12 PE=1 SV=3 - [RS12_HUMAN]	29.8206	53.79	1	7	7	12	4336117011	132	14.5055	7.21045
P40222	Alpha-taxilin OS=Homo sapiens GN=TXLNA PE=1 SV=3 - [TXLNA_HUMAN]	29.7756	21.06	1	5	5	8	4.0276e+08	546	61.8532	6.52197
P54578	Ubiquitin carboxyl-terminal hydrolase 14 OS=Homo sapiens GN=USP14 PE=1 SV=3 - [UBP14_HUMAN]	29.7329	27.53	1	10	10	14	6.99637e+08	494	56.033	5.30029
P60981	Destrin OS=Homo sapiens GN=DSTN PE=1 SV=3 - [DEST_HUMAN]	29.7223	32.12	1	5	6	9	1.20326e+09	165	18.4935	7.85498
Q92625	Ankyrin repeat and SAM domain-containing protein 1A OS=Homo sapiens GN=ANKS1A PE=1 SV=4 - [ANS1A_HUMAN]	29.6666	10.67	1	7	7	11	3.75858e+08	1134	123.032	6.37939
P25786	Proteasome subunit alpha type-1 OS=Homo sapiens GN=PSMA1 PE=1 SV=1 - [PSA1_HUMAN]	29.6379	46.77	1	9	9	14	1.38055e+09	263	29.5369	6.60986
Q9H0D6	5'-3' exoribonuclease 2 OS=Homo sapiens GN=XRN2 PE=1 SV=1 - [XRN2_HUMAN]	29.539	20.53	1	12	12	16	8.06729e+08	950	108.513	7.47412
O60488	Long-chain-fatty-acid--CoA ligase 4 OS=Homo sapiens GN=ACSL4 PE=1 SV=2 - [ACSL4_HUMAN]	29.4999	19.41	1	8	10	11	1.10655e+09	711	79.1367	8.38232
P62269	40S ribosomal protein S18 OS=Homo sapiens GN=RPS18 PE=1 SV=3 - [RS18_HUMAN]	29.4879	32.24	1	6	6	18	1.63946e+09	152	17.7079	10.9897
Q02539	Histone H1.1 OS=Homo sapiens GN=HIST1H1A PE=1 SV=3 - [H11_HUMAN]	29.4875	20.93	2	1	6	12	7.95173e+08	215	21.8289	10.9897
P62158	Calmodulin OS=Homo sapiens GN=CALM1 PE=1 SV=2 - [CALM_HUMAN]	29.4477	57.05	1	5	5	13	2.29354e+09	149	16.8268	4.22119
P04080	Cystatin-B OS=Homo sapiens GN=CSTB PE=1 SV=2 - [CYTB_HUMAN]	29.4405	55.1	1	5	5	16	2.14979e+09	98	11.1326	7.56201
O95347	Structural maintenance of chromosomes protein 2 OS=Homo sapiens GN=SMC2 PE=1 SV=2 - [SMC2_HUMAN]	29.3311	10.19	1	11	11	13	3.24234e+08	1197	135.572	8.42627
P48047	ATP synthase subunit O, mitochondrial OS=Homo sapiens GN=ATP5O PE=1 SV=1 - [ATPO_HUMAN]	29.1387	49.3	1	7	7	12	1.95279e+09	213	23.2627	9.96436
P06737	Glycogen phosphorylase, liver form OS=Homo sapiens GN=PYGL PE=1 SV=4 - [PYGL_HUMAN]	29.0937	24.68	1	13	14	18	5.06562e+08	847	97.087	7.1665
P53597	Succinyl-CoA ligase [ADP/GDP-forming] subunit alpha, mitochondrial OS=Homo sapiens GN=SUCLG1 PE=1 SV=4 - [SUCA_HUMAN]	29.0836	16.76	1	4	4	10	6.22365e+08	346	36.2268	8.79248
P54802	Alpha-N-acetylglucosaminidase OS=Homo sapiens GN=NAGLU PE=1 SV=2 - [ANAG_HUMAN]	29.0263	23.42	1	10	10	12	371987722	743	82.2136	6.65381
P63167	Dynein light chain 1, cytoplasmic OS=Homo sapiens GN=DYNLL1 PE=1 SV=1 - [DYL1_HUMAN]	28.9956	52.81	1	4	6	12	2.63616e+09	89	10.3591	7.40088
Q9Y2J2	Band 4.1-like protein 3 OS=Homo sapiens GN=EPB41L3 PE=1 SV=2 - [E41L3_HUMAN]	28.916	12.88	1	8	8	11	9.8199e+07	1087	120.603	5.18604
Q9HDC9	Adipocyte plasma membrane-associated protein OS=Homo sapiens GN=APMAP PE=1 SV=2 - [APMAP_HUMAN]	28.8849	30.29	1	9	9	11	1638384898	416	46.4509	6.16357
Q12888	Tumor suppressor p53-binding protein 1 OS=Homo sapiens GN=TP53BP1 PE=1 SV=2 - [TP53B_HUMAN]	28.8533	9.23	1	10	10	12	165398756	1972	213.443	4.70361
O15511	Actin-related protein 2/3 complex subunit 5 OS=Homo sapiens GN=ARPC5 PE=1 SV=3 - [ARPC5_HUMAN]	28.799	49.01	1	4	4	10	1.25595e+09	151	16.3103	5.66846
P23258	Tubulin gamma-1 chain OS=Homo sapiens GN=TUBG1 PE=1 SV=2 - [TBG1_HUMAN]	28.7553	23.06	2	6	6	10	651875265	451	51.1378	6.13818
P62318	Small nuclear ribonucleoprotein Sm D3 OS=Homo sapiens GN=SNRPD3 PE=1 SV=1 - [SMD3_HUMAN]	28.7018	49.21	1	5	5	9	2.55632e+09	126	13.9073	10.3159
P55809	Succinyl-CoA:3-ketoacid coenzyme A transferase 1, mitochondrial OS=Homo sapiens GN=OXCT1 PE=1 SV=1 - [SCOT1_HUMAN]	28.6744	27.31	1	10	10	14	742168777	520	56.1219	7.45947
O75116	Rho-associated protein kinase 2 OS=Homo sapiens GN=ROCK2 PE=1 SV=4 - [ROCK2_HUMAN]	28.6357	10.3	1	9	10	13	2.08532e+08	1388	160.799	6.02393
Q8WVV9	Heterogeneous nuclear ribonucleoprotein L-like OS=Homo sapiens GN=HNRNPLL PE=1 SV=1 - [HNRLL_HUMAN]	28.587	21.22	1	7	7	9	3.34606e+08	542	60.0449	7.72314
Q9UHB6	LIM domain and actin-binding protein 1 OS=Homo sapiens GN=LIMA1 PE=1 SV=1 - [LIMA1_HUMAN]	28.5792	11.99	1	7	7	9	1.25079e+08	759	85.1734	6.84424
Q16576	Histone-binding protein RBBP7 OS=Homo sapiens GN=RBBP7 PE=1 SV=1 - [RBBP7_HUMAN]	28.4648	29.65	1	4	8	12	1054047477	425	47.7902	5.04639
P08754	Guanine nucleotide-binding protein G(k) subunit alpha OS=Homo sapiens GN=GNAI3 PE=1 SV=3 - [GNAI3_HUMAN]	28.4306	31.64	6	4	7	11	1.57627e+09	354	40.5063	5.69385
Q9BZK7	F-box-like/WD repeat-containing protein TBL1XR1 OS=Homo sapiens GN=TBL1XR1 PE=1 SV=1 - [TBL1R_HUMAN]	28.428	21.01	3	6	6	9	219611216	514	55.5601	5.5542
P53992	Protein transport protein Sec24C OS=Homo sapiens GN=SEC24C PE=1 SV=3 - [SC24C_HUMAN]	28.3398	12.89	1	8	8	11	451353618	1094	118.249	7.06396
Q9BR76	Coronin-1B OS=Homo sapiens GN=CORO1B PE=1 SV=1 - [COR1B_HUMAN]	28.2808	23.72	1	7	7	10	749004796	489	54.2003	5.88428
Q15366	Poly(rC)-binding protein 2 OS=Homo sapiens GN=PCBP2 PE=1 SV=1 - [PCBP2_HUMAN]	28.2713	28.49	1	3	5	10	2070569186	365	38.5556	6.78564
P52701	DNA mismatch repair protein Msh6 OS=Homo sapiens GN=MSH6 PE=1 SV=2 - [MSH6_HUMAN]	28.2364	9.26	1	11	11	14	2.25615e+08	1360	152.689	6.90283
Q92530	Proteasome inhibitor PI31 subunit OS=Homo sapiens GN=PSMF1 PE=1 SV=2 - [PSMF1_HUMAN]	28.2189	26.57	1	4	4	14	1.71262e+08	271	29.798	5.74463
P05556	Integrin beta-1 OS=Homo sapiens GN=ITGB1 PE=1 SV=2 - [ITB1_HUMAN]	28.2134	16.92	1	9	9	16	1.88646e+09	798	88.357	5.38916
Q14155	Rho guanine nucleotide exchange factor 7 OS=Homo sapiens GN=ARHGEF7 PE=1 SV=2 - [ARHG7_HUMAN]	28.1564	6.6	1	1	3	8	3.07596e+08	803	89.9553	7.09326
P50502	Hsc70-interacting protein OS=Homo sapiens GN=ST13 PE=1 SV=2 - [F10A1_HUMAN]	28.155	25.2	3	8	8	12	2.45024e+09	369	41.3055	5.2749
Q5SW79	Centrosomal protein of 170 kDa OS=Homo sapiens GN=CEP170 PE=1 SV=1 - [CE170_HUMAN]	28.1407	8.02	2	7	7	12	3.4079e+08	1584	175.187	7.10791
P58215	Lysyl oxidase homolog 3 OS=Homo sapiens GN=LOXL3 PE=2 SV=1 - [LOXL3_HUMAN]	28.1315	13.28	1	6	6	9	1.38702e+08	753	83.1131	6.85889
Q9Y230	RuvB-like 2 OS=Homo sapiens GN=RUVBL2 PE=1 SV=3 - [RUVB2_HUMAN]	28.1069	27.43	1	10	10	15	955304668	463	51.1246	5.64307
O43684	Mitotic checkpoint protein BUB3 OS=Homo sapiens GN=BUB3 PE=1 SV=1 - [BUB3_HUMAN]	28.0721	24.7	1	6	6	13	7.64919e+08	328	37.1312	6.84424
P52948	Nuclear pore complex protein Nup98-Nup96 OS=Homo sapiens GN=NUP98 PE=1 SV=4 - [NUP98_HUMAN]	28.0705	6.38	1	8	8	10	2.28802e+08	1817	197.457	6.40479
P61088	Ubiquitin-conjugating enzyme E2 N OS=Homo sapiens GN=UBE2N PE=1 SV=1 - [UBE2N_HUMAN]	28.062	55.26	2	7	7	11	1.4432e+09	152	17.127	6.56592
P49448	Glutamate dehydrogenase 2, mitochondrial OS=Homo sapiens GN=GLUD2 PE=1 SV=2 - [DHE4_HUMAN]	28.0045	21.33	1	2	11	13	1.7323e+09	558	61.3954	8.45557
P51610	Host cell factor 1 OS=Homo sapiens GN=HCFC1 PE=1 SV=2 - [HCFC1_HUMAN]	27.9699	8.26	1	13	13	15	379452873	2035	208.602	7.45947
Q8NC51	Plasminogen activator inhibitor 1 RNA-binding protein OS=Homo sapiens GN=SERBP1 PE=1 SV=2 - [PAIRB_HUMAN]	27.9253	31.37	1	9	9	15	5.84162e+08	408	44.9385	8.646
Q02818	Nucleobindin-1 OS=Homo sapiens GN=NUCB1 PE=1 SV=4 - [NUCB1_HUMAN]	27.9247	33.41	1	10	10	11	5.52065e+08	461	53.8463	5.24951
O00159	Unconventional myosin-Ic OS=Homo sapiens GN=MYO1C PE=1 SV=4 - [MYO1C_HUMAN]	27.8649	20.04	1	15	15	21	8.86634e+08	1063	121.606	9.40771
Q8N163	Cell cycle and apoptosis regulator protein 2 OS=Homo sapiens GN=CCAR2 PE=1 SV=2 - [CCAR2_HUMAN]	27.8645	15.06	1	9	9	12	350196376	923	102.838	5.22412
P51114	Fragile X mental retardation syndrome-related protein 1 OS=Homo sapiens GN=FXR1 PE=1 SV=3 - [FXR1_HUMAN]	27.8101	25.76	1	8	8	9	336327589	621	69.6779	6.15088
P12004	Proliferating cell nuclear antigen OS=Homo sapiens GN=PCNA PE=1 SV=1 - [PCNA_HUMAN]	27.8082	49.04	1	8	8	14	3.03959e+09	261	28.7503	4.69092
Q15691	Microtubule-associated protein RP/EB family member 1 OS=Homo sapiens GN=MAPRE1 PE=1 SV=3 - [MARE1_HUMAN]	27.7714	54.1	1	12	12	16	1.07051e+09	268	29.9802	5.13525
P49756	RNA-binding protein 25 OS=Homo sapiens GN=RBM25 PE=1 SV=3 - [RBM25_HUMAN]	27.7257	11.51	1	7	7	10	384438229	843	100.124	6.31592
Q9BY44	Eukaryotic translation initiation factor 2A OS=Homo sapiens GN=EIF2A PE=1 SV=3 - [EIF2A_HUMAN]	27.5799	20	1	6	6	10	3.04578e+08	585	64.9492	8.86572
Q9UKX7	Nuclear pore complex protein Nup50 OS=Homo sapiens GN=NUP50 PE=1 SV=2 - [NUP50_HUMAN]	27.5034	30.77	1	8	8	12	3.21805e+08	468	50.1132	7.06396
Q9Y285	Phenylalanine--tRNA ligase alpha subunit OS=Homo sapiens GN=FARSA PE=1 SV=3 - [SYFA_HUMAN]	27.5011	28.94	1	8	8	10	426087656	508	57.5275	7.79639
O75718	Cartilage-associated protein OS=Homo sapiens GN=CRTAP PE=1 SV=1 - [CRTAP_HUMAN]	27.4901	28.68	1	9	9	14	8.57615e+08	401	46.5319	5.73193
Q9BQG0	Myb-binding protein 1A OS=Homo sapiens GN=MYBBP1A PE=1 SV=2 - [MBB1A_HUMAN]	27.4694	13.33	1	13	13	14	4.50501e+08	1328	148.762	9.27588
Q9Y617	Phosphoserine aminotransferase OS=Homo sapiens GN=PSAT1 PE=1 SV=2 - [SERC_HUMAN]	27.4442	44.59	1	12	12	15	9.89336e+08	370	40.3968	7.66455
Q68CZ2	Tensin-3 OS=Homo sapiens GN=TNS3 PE=1 SV=2 - [TENS3_HUMAN]	27.3923	13.29	1	9	9	12	202573430	1445	155.169	6.81494
P51970	NADH dehydrogenase [ubiquinone] 1 alpha subcomplex subunit 8 OS=Homo sapiens GN=NDUFA8 PE=1 SV=3 - [NDUA8_HUMAN]	27.3914	23.84	1	3	3	14	2.77036e+08	172	20.0921	7.6499
Q9Y3D9	28S ribosomal protein S23, mitochondrial OS=Homo sapiens GN=MRPS23 PE=1 SV=2 - [RT23_HUMAN]	27.372	36.84	1	5	5	8	226321640	190	21.7573	8.89502
Q9Y6M1	Insulin-like growth factor 2 mRNA-binding protein 2 OS=Homo sapiens GN=IGF2BP2 PE=1 SV=2 - [IF2B2_HUMAN]	27.319	20.53	1	6	9	11	7.06686e+08	599	66.0806	8.45557
O75874	Isocitrate dehydrogenase [NADP] cytoplasmic OS=Homo sapiens GN=IDH1 PE=1 SV=2 - [IDHC_HUMAN]	27.2671	28.5	1	9	9	16	537712250	414	46.6295	7.00537
O15540	Fatty acid-binding protein, brain OS=Homo sapiens GN=FABP7 PE=1 SV=3 - [FABP7_HUMAN]	27.2422	37.12	1	4	4	12	1625798599	132	14.8795	5.59229
O75955	Flotillin-1 OS=Homo sapiens GN=FLOT1 PE=1 SV=3 - [FLOT1_HUMAN]	27.2148	20.84	1	6	6	8	2.36266e+08	427	47.3256	7.48877
O00154	Cytosolic acyl coenzyme A thioester hydrolase OS=Homo sapiens GN=ACOT7 PE=1 SV=3 - [BACH_HUMAN]	27.2086	20	1	7	7	14	1.08774e+09	380	41.7693	8.54346
P30876	DNA-directed RNA polymerase II subunit RPB2 OS=Homo sapiens GN=POLR2B PE=1 SV=1 - [RPB2_HUMAN]	27.198	13.03	1	10	10	10	1.85608e+08	1174	133.811	6.87354
Q9UJS0	Calcium-binding mitochondrial carrier protein Aralar2 OS=Homo sapiens GN=SLC25A13 PE=1 SV=2 - [CMC2_HUMAN]	27.1886	32.74	1	10	15	22	9.57868e+08	675	74.1286	8.6167
P25787	Proteasome subunit alpha type-2 OS=Homo sapiens GN=PSMA2 PE=1 SV=2 - [PSA2_HUMAN]	27.1316	44.02	1	7	7	10	9.58316e+08	234	25.8823	7.43018
P35611	Alpha-adducin OS=Homo sapiens GN=ADD1 PE=1 SV=2 - [ADDA_HUMAN]	27.0845	19.27	1	8	8	11	3.73592e+08	737	80.9047	5.8335
Q9BZF9	Uveal autoantigen with coiled-coil domains and ankyrin repeats OS=Homo sapiens GN=UACA PE=1 SV=2 - [UACA_HUMAN]	27.006	5.72	1	6	6	10	1.39009e+08	1416	162.404	7.03467
P26006	Integrin alpha-3 OS=Homo sapiens GN=ITGA3 PE=1 SV=5 - [ITA3_HUMAN]	26.9924	7.9	1	7	7	9	2.63192e+08	1051	116.538	6.771
O60861	Growth arrest-specific protein 7 OS=Homo sapiens GN=GAS7 PE=1 SV=3 - [GAS7_HUMAN]	26.9625	13.66	1	4	4	7	2.38888e+08	476	54.3372	7.34229
O43818	U3 small nucleolar RNA-interacting protein 2 OS=Homo sapiens GN=RRP9 PE=1 SV=1 - [U3IP2_HUMAN]	26.9273	14.11	1	5	5	12	1.33802e+08	475	51.8085	7.85498
P16403	Histone H1.2 OS=Homo sapiens GN=HIST1H1C PE=1 SV=2 - [H12_HUMAN]	26.8259	17.37	4	1	6	9	1.42733e+09	213	21.3517	10.9312
P68036	Ubiquitin-conjugating enzyme E2 L3 OS=Homo sapiens GN=UBE2L3 PE=1 SV=1 - [UB2L3_HUMAN]	26.8156	49.35	1	5	5	11	2204726234	154	17.8502	8.51416
P30044	Peroxiredoxin-5, mitochondrial OS=Homo sapiens GN=PRDX5 PE=1 SV=4 - [PRDX5_HUMAN]	26.7487	45.79	1	11	11	14	1.7593e+09	214	22.0725	8.70459
Q8WWM7	Ataxin-2-like protein OS=Homo sapiens GN=ATXN2L PE=1 SV=2 - [ATX2L_HUMAN]	26.7434	11.07	1	8	8	11	3.02088e+08	1075	113.304	8.5874
P28482	Mitogen-activated protein kinase 1 OS=Homo sapiens GN=MAPK1 PE=1 SV=3 - [MK01_HUMAN]	26.622	40.28	1	6	8	13	9.80029e+08	360	41.3632	6.97607
Q15654	Thyroid receptor-interacting protein 6 OS=Homo sapiens GN=TRIP6 PE=1 SV=3 - [TRIP6_HUMAN]	26.613	45.8	1	9	9	11	2.52993e+08	476	50.2555	7.37158
O95861	3'(2'),5'-bisphosphate nucleotidase 1 OS=Homo sapiens GN=BPNT1 PE=1 SV=1 - [BPNT1_HUMAN]	26.4905	22.4	1	6	6	11	3.68411e+08	308	33.3712	5.69385
P18124	60S ribosomal protein L7 OS=Homo sapiens GN=RPL7 PE=1 SV=1 - [RL7_HUMAN]	26.4727	39.52	1	10	10	15	2567234985	248	29.2072	10.6528
P62879	Guanine nucleotide-binding protein G(I)/G(S)/G(T) subunit beta-2 OS=Homo sapiens GN=GNB2 PE=1 SV=3 - [GBB2_HUMAN]	26.4545	27.65	2	5	7	13	1.06146e+09	340	37.3071	5.99854
P04632	Calpain small subunit 1 OS=Homo sapiens GN=CAPNS1 PE=1 SV=1 - [CPNS1_HUMAN]	26.3938	35.45	2	6	6	13	5.4473e+08	268	28.2977	5.19873
P26358	DNA (cytosine-5)-methyltransferase 1 OS=Homo sapiens GN=DNMT1 PE=1 SV=2 - [DNMT1_HUMAN]	26.3399	8.11	1	10	10	13	2.18143e+08	1616	183.05	7.75244
O00541	Pescadillo homolog OS=Homo sapiens GN=PES1 PE=1 SV=1 - [PESC_HUMAN]	26.3112	22.62	1	10	10	13	5.84678e+08	588	67.96	7.32764
Q08J23	tRNA (cytosine(34)-C(5))-methyltransferase OS=Homo sapiens GN=NSUN2 PE=1 SV=2 - [NSUN2_HUMAN]	26.2536	14.86	1	7	7	12	1.96438e+08	767	86.4158	6.771
P63010	AP-2 complex subunit beta OS=Homo sapiens GN=AP2B1 PE=1 SV=1 - [AP2B1_HUMAN]	26.2507	24.23	1	7	16	22	1.02169e+09	937	104.486	5.37646
Q9Y696	Chloride intracellular channel protein 4 OS=Homo sapiens GN=CLIC4 PE=1 SV=4 - [CLIC4_HUMAN]	26.2218	41.11	1	6	6	13	1.5521e+09	253	28.7537	5.59229
O60664	Perilipin-3 OS=Homo sapiens GN=PLIN3 PE=1 SV=3 - [PLIN3_HUMAN]	26.2074	35.25	1	9	9	11	2.98752e+09	434	47.0459	5.43994
Q8IUE6	Histone H2A type 2-B OS=Homo sapiens GN=HIST2H2AB PE=1 SV=3 - [H2A2B_HUMAN]	26.1725	35.38	1	3	4	13	4.18621e+10	130	13.9868	10.8872
Q9Y2B0	Protein canopy homolog 2 OS=Homo sapiens GN=CNPY2 PE=1 SV=1 - [CNPY2_HUMAN]	26.1194	41.76	1	6	6	12	1.0773e+09	182	20.6392	4.91943
P08237	ATP-dependent 6-phosphofructokinase, muscle type OS=Homo sapiens GN=PFKM PE=1 SV=2 - [PFKAM_HUMAN]	26.0753	21.03	1	10	11	14	3.96354e+08	780	85.1284	7.98682
Q02878	60S ribosomal protein L6 OS=Homo sapiens GN=RPL6 PE=1 SV=3 - [RL6_HUMAN]	26.0706	24.31	1	6	6	12	3.40087e+09	288	32.7076	10.5796
Q96DI7	U5 small nuclear ribonucleoprotein 40 kDa protein OS=Homo sapiens GN=SNRNP40 PE=1 SV=1 - [SNR40_HUMAN]	26.065	34.17	1	6	6	7	3.7976e+08	357	39.2857	8.104
O14744	Protein arginine N-methyltransferase 5 OS=Homo sapiens GN=PRMT5 PE=1 SV=4 - [ANM5_HUMAN]	26.0587	18.84	1	9	9	12	5.25098e+08	637	72.6376	6.29053
Q96A49	Synapse-associated protein 1 OS=Homo sapiens GN=SYAP1 PE=1 SV=1 - [SYAP1_HUMAN]	26.0319	20.45	1	6	6	9	2.45063e+08	352	39.9089	4.52588
P15313	V-type proton ATPase subunit B, kidney isoform OS=Homo sapiens GN=ATP6V1B1 PE=1 SV=3 - [VATB1_HUMAN]	26.0262	17.74	1	1	6	11	1010602039	513	56.7968	5.65576
Q13347	Eukaryotic translation initiation factor 3 subunit I OS=Homo sapiens GN=EIF3I PE=1 SV=1 - [EIF3I_HUMAN]	26.0142	42.46	1	8	8	14	961625370	325	36.4786	5.64307
Q13185	Chromobox protein homolog 3 OS=Homo sapiens GN=CBX3 PE=1 SV=4 - [CBX3_HUMAN]	26.0069	44.26	1	6	7	11	1.49373e+09	183	20.7984	5.32568
O14818	Proteasome subunit alpha type-7 OS=Homo sapiens GN=PSMA7 PE=1 SV=1 - [PSA7_HUMAN]	25.9079	39.92	2	8	8	13	2.57562e+09	248	27.8696	8.45557
Q8NE71	ATP-binding cassette sub-family F member 1 OS=Homo sapiens GN=ABCF1 PE=1 SV=2 - [ABCF1_HUMAN]	25.884	21.66	1	12	12	15	310335084	845	95.8665	6.80029
Q96A26	Protein FAM162A OS=Homo sapiens GN=FAM162A PE=1 SV=2 - [F162A_HUMAN]	25.8784	34.42	1	4	4	10	3.61931e+08	154	17.3312	9.77393
Q14008	Cytoskeleton-associated protein 5 OS=Homo sapiens GN=CKAP5 PE=1 SV=3 - [CKAP5_HUMAN]	25.8581	5.27	1	6	6	7	3.02255e+08	2032	225.352	7.79639
Q6L8Q7	2',5'-phosphodiesterase 12 OS=Homo sapiens GN=PDE12 PE=1 SV=2 - [PDE12_HUMAN]	25.8492	20.36	1	7	7	9	3.85565e+08	609	67.3089	6.56592
P60953	Cell division control protein 42 homolog OS=Homo sapiens GN=CDC42 PE=1 SV=2 - [CDC42_HUMAN]	25.767	33.51	4	5	6	10	3.05344e+08	191	21.245	6.55127
Q9Y6E2	Basic leucine zipper and W2 domain-containing protein 2 OS=Homo sapiens GN=BZW2 PE=1 SV=1 - [BZW2_HUMAN]	25.7295	24.82	1	7	8	12	7.96836e+08	419	48.132	6.68311
Q9H1B7	Interferon regulatory factor 2-binding protein-like OS=Homo sapiens GN=IRF2BPL PE=1 SV=1 - [I2BPL_HUMAN]	25.7158	10.05	1	3	5	9	2.53127e+08	796	82.607	8.23584
O00267	Transcription elongation factor SPT5 OS=Homo sapiens GN=SUPT5H PE=1 SV=1 - [SPT5H_HUMAN]	25.6824	11.59	1	7	7	10	257377881	1087	120.925	5.05908
Q92922	SWI/SNF complex subunit SMARCC1 OS=Homo sapiens GN=SMARCC1 PE=1 SV=3 - [SMRC1_HUMAN]	25.6722	14.21	1	8	11	14	5.6668e+08	1105	122.79	5.75732
P16435	NADPH--cytochrome P450 reductase OS=Homo sapiens GN=POR PE=1 SV=2 - [NCPR_HUMAN]	25.6183	22.6	1	10	10	12	3.93557e+08	677	76.6413	5.57959
Q9ULZ3	Apoptosis-associated speck-like protein containing a CARD OS=Homo sapiens GN=PYCARD PE=1 SV=2 - [ASC_HUMAN]	25.6162	56.92	1	9	9	12	8.79009e+08	195	21.6133	6.34131
O14672	Disintegrin and metalloproteinase domain-containing protein 10 OS=Homo sapiens GN=ADAM10 PE=1 SV=1 - [ADA10_HUMAN]	25.5971	14.57	1	6	6	10	3.17419e+08	748	84.0877	7.76709
Q9P0L0	Vesicle-associated membrane protein-associated protein A OS=Homo sapiens GN=VAPA PE=1 SV=3 - [VAPA_HUMAN]	25.5743	37.75	1	6	7	15	1.00749e+09	249	27.8752	8.6167
Q15185	Prostaglandin E synthase 3 OS=Homo sapiens GN=PTGES3 PE=1 SV=1 - [TEBP_HUMAN]	25.5529	33.75	1	5	5	12	2.71924e+09	160	18.6854	4.53857
Q9UBB4	Ataxin-10 OS=Homo sapiens GN=ATXN10 PE=1 SV=1 - [ATX10_HUMAN]	25.5071	19.58	1	8	8	10	7.39619e+08	475	53.4548	5.24951
O75694	Nuclear pore complex protein Nup155 OS=Homo sapiens GN=NUP155 PE=1 SV=1 - [NU155_HUMAN]	25.4573	11.86	1	11	11	14	2.80117e+08	1391	155.1	6.16357
P51532	Transcription activator BRG1 OS=Homo sapiens GN=SMARCA4 PE=1 SV=2 - [SMCA4_HUMAN]	25.4229	9.71	1	8	13	16	5.5322e+08	1647	184.53	7.88428
O75347	Tubulin-specific chaperone A OS=Homo sapiens GN=TBCA PE=1 SV=3 - [TBCA_HUMAN]	25.3609	38.89	1	3	3	7	2.21805e+09	108	12.8467	5.2876
P18085	ADP-ribosylation factor 4 OS=Homo sapiens GN=ARF4 PE=1 SV=3 - [ARF4_HUMAN]	25.3373	58.33	1	3	7	18	3.08397e+09	180	20.4977	7.13721
P43246	DNA mismatch repair protein Msh2 OS=Homo sapiens GN=MSH2 PE=1 SV=1 - [MSH2_HUMAN]	25.3251	13.7	1	9	9	10	2.36617e+08	934	104.677	5.77002
Q9C0D5	Protein TANC1 OS=Homo sapiens GN=TANC1 PE=1 SV=3 - [TANC1_HUMAN]	25.2959	5.27	1	5	5	8	7.41989e+07	1861	202.093	8.32373
Q01081	Splicing factor U2AF 35 kDa subunit OS=Homo sapiens GN=U2AF1 PE=1 SV=3 - [U2AF1_HUMAN]	25.2391	17.5	1	2	2	8	9.17506e+08	240	27.8545	8.80713
Q5SYE7	NHS-like protein 1 OS=Homo sapiens GN=NHSL1 PE=1 SV=2 - [NHSL1_HUMAN]	25.2159	7.45	1	5	5	6	112477924	1610	170.563	6.96143
P11908	Ribose-phosphate pyrophosphokinase 2 OS=Homo sapiens GN=PRPS2 PE=1 SV=2 - [PRPS2_HUMAN]	25.2121	21.7	1	3	5	8	8.56028e+08	318	34.747	6.60986
Q9UPN3	Microtubule-actin cross-linking factor 1, isoforms 1/2/3/5 OS=Homo sapiens GN=MACF1 PE=1 SV=4 - [MACF1_HUMAN]	25.1278	2.72	1	10	10	11	2.16141e+08	7388	837.787	5.38916
Q96HN2	Putative adenosylhomocysteinase 3 OS=Homo sapiens GN=AHCYL2 PE=1 SV=1 - [SAHH3_HUMAN]	25.1143	11.62	1	1	6	11	6.04219e+08	611	66.6785	7.35693
O60826	Coiled-coil domain-containing protein 22 OS=Homo sapiens GN=CCDC22 PE=1 SV=1 - [CCD22_HUMAN]	25.0627	14.99	1	7	7	8	1.09278e+08	627	70.7122	6.7417
P07910	Heterogeneous nuclear ribonucleoproteins C1/C2 OS=Homo sapiens GN=HNRNPC PE=1 SV=4 - [HNRPC_HUMAN]	25.0211	17.97	4	7	7	19	5.26667e+09	306	33.6495	5.08447
Q96T76	MMS19 nucleotide excision repair protein homolog OS=Homo sapiens GN=MMS19 PE=1 SV=2 - [MMS19_HUMAN]	24.9956	8.83	1	6	6	10	1.80295e+08	1030	113.217	6.354
O95831	Apoptosis-inducing factor 1, mitochondrial OS=Homo sapiens GN=AIFM1 PE=1 SV=1 - [AIFM1_HUMAN]	24.9327	27.24	1	11	11	13	1057229587	613	66.8589	8.95361
P33993	DNA replication licensing factor MCM7 OS=Homo sapiens GN=MCM7 PE=1 SV=4 - [MCM7_HUMAN]	24.8157	16.83	1	9	9	13	3.14611e+08	719	81.2566	6.45557
Q92888	Rho guanine nucleotide exchange factor 1 OS=Homo sapiens GN=ARHGEF1 PE=1 SV=2 - [ARHG1_HUMAN]	24.8088	12.94	1	10	10	11	201285144	912	102.371	5.65576
O14974	Protein phosphatase 1 regulatory subunit 12A OS=Homo sapiens GN=PPP1R12A PE=1 SV=1 - [MYPT1_HUMAN]	24.7961	13.98	1	9	9	12	2.62367e+08	1030	115.211	5.40186
P63173	60S ribosomal protein L38 OS=Homo sapiens GN=RPL38 PE=1 SV=2 - [RL38_HUMAN]	24.7799	35.71	1	2	2	8	1.36347e+09	70	8.21273	10.0962
Q13423	NAD(P) transhydrogenase, mitochondrial OS=Homo sapiens GN=NNT PE=1 SV=3 - [NNTM_HUMAN]	24.7573	10.31	1	8	8	10	883513961	1086	113.823	8.08936
Q9BT09	Protein canopy homolog 3 OS=Homo sapiens GN=CNPY3 PE=1 SV=1 - [CNPY3_HUMAN]	24.7103	21.94	1	5	5	9	7.24438e+08	278	30.7287	5.49072
P62249	40S ribosomal protein S16 OS=Homo sapiens GN=RPS16 PE=1 SV=2 - [RS16_HUMAN]	24.6615	39.73	1	5	5	12	3664894484	146	16.435	10.2134
Q9Y4G6	Talin-2 OS=Homo sapiens GN=TLN2 PE=1 SV=4 - [TLN2_HUMAN]	24.6446	5.35	1	5	9	11	1.01302e+09	2542	271.443	5.56689
Q13561	Dynactin subunit 2 OS=Homo sapiens GN=DCTN2 PE=1 SV=4 - [DCTN2_HUMAN]	24.5978	27.93	1	7	7	9	5.81306e+08	401	44.2039	5.21143
Q93050	V-type proton ATPase 116 kDa subunit a isoform 1 OS=Homo sapiens GN=ATP6V0A1 PE=2 SV=3 - [VPP1_HUMAN]	24.5956	11.83	1	8	8	11	4.96115e+08	837	96.3501	6.43018
O75828	Carbonyl reductase [NADPH] 3 OS=Homo sapiens GN=CBR3 PE=1 SV=3 - [CBR3_HUMAN]	24.5801	26.35	1	4	7	12	2.494e+09	277	30.8307	6.17627
P50897	Palmitoyl-protein thioesterase 1 OS=Homo sapiens GN=PPT1 PE=1 SV=1 - [PPT1_HUMAN]	24.5699	32.68	1	6	6	10	9.94159e+08	306	34.1713	6.52197
Q32P28	Prolyl 3-hydroxylase 1 OS=Homo sapiens GN=LEPRE1 PE=1 SV=2 - [P3H1_HUMAN]	24.5618	14.13	1	8	8	11	881628893	736	83.3411	5.13525
P23588	Eukaryotic translation initiation factor 4B OS=Homo sapiens GN=EIF4B PE=1 SV=2 - [IF4B_HUMAN]	24.5613	18.17	1	5	5	10	872760964	611	69.1103	5.73193
Q8N8A2	Serine/threonine-protein phosphatase 6 regulatory ankyrin repeat subunit B OS=Homo sapiens GN=ANKRD44 PE=1 SV=3 - [ANR44_HUMAN]	24.5421	11.38	1	6	7	8	172983860	993	107.535	6.30322
P60228	Eukaryotic translation initiation factor 3 subunit E OS=Homo sapiens GN=EIF3E PE=1 SV=1 - [EIF3E_HUMAN]	24.5317	29.21	1	8	8	11	4.50275e+08	445	52.1874	6.03662
P84103	Serine/arginine-rich splicing factor 3 OS=Homo sapiens GN=SRSF3 PE=1 SV=1 - [SRSF3_HUMAN]	24.5068	34.76	1	4	4	10	3.34888e+09	164	19.3179	11.6489
O60568	Procollagen-lysine,2-oxoglutarate 5-dioxygenase 3 OS=Homo sapiens GN=PLOD3 PE=1 SV=1 - [PLOD3_HUMAN]	24.5057	18.7	1	10	10	14	1.09173e+09	738	84.7315	6.04932
P08133	Annexin A6 OS=Homo sapiens GN=ANXA6 PE=1 SV=3 - [ANXA6_HUMAN]	24.4412	24.07	1	12	12	15	4.87179e+08	673	75.8256	5.60498
Q9UNF0	Protein kinase C and casein kinase substrate in neurons protein 2 OS=Homo sapiens GN=PACSIN2 PE=1 SV=2 - [PACN2_HUMAN]	24.4137	21.4	1	7	7	13	1.13735e+09	486	55.7039	5.19873
Q9UIG0	Tyrosine-protein kinase BAZ1B OS=Homo sapiens GN=BAZ1B PE=1 SV=2 - [BAZ1B_HUMAN]	24.3637	11.8	1	13	13	16	1.88055e+08	1483	170.796	8.48486
P61586	Transforming protein RhoA OS=Homo sapiens GN=RHOA PE=1 SV=1 - [RHOA_HUMAN]	24.3485	35.23	2	2	5	9	1.51658e+09	193	21.7541	6.1001
O75131	Copine-3 OS=Homo sapiens GN=CPNE3 PE=1 SV=1 - [CPNE3_HUMAN]	24.2827	29.98	6	9	10	13	6.20426e+08	537	60.0921	5.84619
Q13315	Serine-protein kinase ATM OS=Homo sapiens GN=ATM PE=1 SV=4 - [ATM_HUMAN]	24.2533	5.66	1	14	14	17	2.17699e+08	3056	350.462	6.81494
O60343	TBC1 domain family member 4 OS=Homo sapiens GN=TBC1D4 PE=1 SV=2 - [TBCD4_HUMAN]	24.2377	13.71	1	10	10	10	1.5598e+08	1298	146.471	7.00537
Q07020	60S ribosomal protein L18 OS=Homo sapiens GN=RPL18 PE=1 SV=2 - [RL18_HUMAN]	24.221	21.28	1	3	3	9	2.25456e+09	188	21.6211	11.7222
P49321	Nuclear autoantigenic sperm protein OS=Homo sapiens GN=NASP PE=1 SV=2 - [NASP_HUMAN]	24.1888	19.8	1	9	9	12	5.36655e+08	788	85.1861	4.29736
Q9NZM1	Myoferlin OS=Homo sapiens GN=MYOF PE=1 SV=1 - [MYOF_HUMAN]	24.1817	10.53	1	14	14	15	142171288	2061	234.561	6.17627
P62851	40S ribosomal protein S25 OS=Homo sapiens GN=RPS25 PE=1 SV=1 - [RS25_HUMAN]	24.1767	29.6	1	5	5	10	5.26578e+09	125	13.7337	10.1108
P36776	Lon protease homolog, mitochondrial OS=Homo sapiens GN=LONP1 PE=1 SV=2 - [LONM_HUMAN]	24.1062	23.04	1	14	14	17	3.58652e+08	959	106.422	6.39209
Q8N2G8	GH3 domain-containing protein OS=Homo sapiens GN=GHDC PE=1 SV=2 - [GHDC_HUMAN]	24.106	13.96	1	5	5	8	8.17144e+07	530	57.4873	7.88428
P21912	Succinate dehydrogenase [ubiquinone] iron-sulfur subunit, mitochondrial OS=Homo sapiens GN=SDHB PE=1 SV=3 - [SDHB_HUMAN]	24.0966	33.21	1	7	7	10	7.09723e+08	280	31.6088	8.76318
O96005	Cleft lip and palate transmembrane protein 1 OS=Homo sapiens GN=CLPTM1 PE=1 SV=1 - [CLPT1_HUMAN]	24.0886	13.9	1	5	5	8	5.4294e+08	669	76.0485	6.30322
Q92688	Acidic leucine-rich nuclear phosphoprotein 32 family member B OS=Homo sapiens GN=ANP32B PE=1 SV=1 - [AN32B_HUMAN]	24.0873	17.93	3	1	5	11	6.56894e+08	251	28.7703	4.05615
O00244	Copper transport protein ATOX1 OS=Homo sapiens GN=ATOX1 PE=1 SV=1 - [ATOX1_HUMAN]	24.0484	47.06	1	3	3	8	2.10885e+09	68	7.39674	7.23975
P20618	Proteasome subunit beta type-1 OS=Homo sapiens GN=PSMB1 PE=1 SV=2 - [PSB1_HUMAN]	24.0391	18.67	1	4	4	9	886697648	241	26.4724	8.1333
P48637	Glutathione synthetase OS=Homo sapiens GN=GSS PE=1 SV=1 - [GSHB_HUMAN]	24.0332	19.41	1	6	6	8	9.17754e+08	474	52.3523	5.92236
O00232	26S proteasome non-ATPase regulatory subunit 12 OS=Homo sapiens GN=PSMD12 PE=1 SV=3 - [PSD12_HUMAN]	24.027	22.15	1	8	8	11	759710427	456	52.8706	7.6499
Q13895	Bystin OS=Homo sapiens GN=BYSL PE=1 SV=3 - [BYST_HUMAN]	23.9789	19.68	1	6	6	8	3.01475e+08	437	49.57	8.11865
O60264	SWI/SNF-related matrix-associated actin-dependent regulator of chromatin subfamily A member 5 OS=Homo sapiens GN=SMARCA5 PE=1 SV=1 - [SMCA5_HUMAN]	23.9676	11.6	2	11	11	15	2.94246e+08	1052	121.828	8.08936
P12931	Proto-oncogene tyrosine-protein kinase Src OS=Homo sapiens GN=SRC PE=1 SV=3 - [SRC_HUMAN]	23.9198	10.82	1	3	4	6	193875338	536	59.797	7.41553
P04920	Anion exchange protein 2 OS=Homo sapiens GN=SLC4A2 PE=1 SV=4 - [B3A2_HUMAN]	23.9022	13.46	1	8	8	10	2.19202e+08	1241	136.923	6.29053
Q9NQC3	Reticulon-4 OS=Homo sapiens GN=RTN4 PE=1 SV=2 - [RTN4_HUMAN]	23.8838	9.06	1	5	5	8	2.61311e+09	1192	129.851	4.50049
P08621	U1 small nuclear ribonucleoprotein 70 kDa OS=Homo sapiens GN=SNRNP70 PE=1 SV=2 - [RU17_HUMAN]	23.8541	18.31	1	7	7	13	981588072	437	51.5258	9.93506
P46782	40S ribosomal protein S5 OS=Homo sapiens GN=RPS5 PE=1 SV=4 - [RS5_HUMAN]	23.8508	32.84	1	5	5	9	2.76622e+09	204	22.8621	9.71533
Q13442	28 kDa heat- and acid-stable phosphoprotein OS=Homo sapiens GN=PDAP1 PE=1 SV=1 - [HAP28_HUMAN]	23.8432	16.57	1	3	3	7	540547330	181	20.6176	8.86572
Q16629	Serine/arginine-rich splicing factor 7 OS=Homo sapiens GN=SRSF7 PE=1 SV=1 - [SRSF7_HUMAN]	23.8427	28.15	1	5	5	8	1.333e+09	238	27.35	11.8247
P35268	60S ribosomal protein L22 OS=Homo sapiens GN=RPL22 PE=1 SV=2 - [RL22_HUMAN]	23.8359	50.78	1	6	6	9	1838172014	128	14.7778	9.18799
P50570	Dynamin-2 OS=Homo sapiens GN=DNM2 PE=1 SV=2 - [DYN2_HUMAN]	23.8107	14.83	3	9	9	11	3.68565e+08	870	98.0032	7.44482
Q6P996	Pyridoxal-dependent decarboxylase domain-containing protein 1 OS=Homo sapiens GN=PDXDC1 PE=1 SV=2 - [PDXD1_HUMAN]	23.7989	12.44	1	6	6	8	2.33084e+08	788	86.6523	5.37646
O43399	Tumor protein D54 OS=Homo sapiens GN=TPD52L2 PE=1 SV=2 - [TPD54_HUMAN]	23.7968	55.83	1	6	6	8	5.61708e+08	206	22.2243	5.36377
Q13155	Aminoacyl tRNA synthase complex-interacting multifunctional protein 2 OS=Homo sapiens GN=AIMP2 PE=1 SV=2 - [AIMP2_HUMAN]	23.7304	20.94	1	4	4	8	473618401	320	35.3263	8.22119
Q9BTC0	Death-inducer obliterator 1 OS=Homo sapiens GN=DIDO1 PE=1 SV=5 - [DIDO1_HUMAN]	23.7067	7.54	1	8	8	10	1.39035e+08	2240	243.723	7.88428
Q9BV36	Melanophilin OS=Homo sapiens GN=MLPH PE=1 SV=1 - [MELPH_HUMAN]	23.6724	13.33	1	4	4	6	1.50312e+08	600	65.9088	6.07471
Q02218	2-oxoglutarate dehydrogenase, mitochondrial OS=Homo sapiens GN=OGDH PE=1 SV=3 - [ODO1_HUMAN]	23.6484	16.13	1	8	8	12	4.4098e+08	1023	115.861	6.85889
Q92621	Nuclear pore complex protein Nup205 OS=Homo sapiens GN=NUP205 PE=1 SV=3 - [NU205_HUMAN]	23.5923	8.45	1	11	11	12	3.79295e+08	2012	227.776	6.18896
Q9BTV4	Transmembrane protein 43 OS=Homo sapiens GN=TMEM43 PE=1 SV=1 - [TMM43_HUMAN]	23.4871	37	1	8	8	13	5.39342e+08	400	44.8472	8.1333
Q9BZZ5	Apoptosis inhibitor 5 OS=Homo sapiens GN=API5 PE=1 SV=3 - [API5_HUMAN]	23.4837	18.89	1	6	6	8	562378281	524	58.9679	7.34229
O60684	Importin subunit alpha-7 OS=Homo sapiens GN=KPNA6 PE=1 SV=1 - [IMA7_HUMAN]	23.4376	26.87	2	6	10	11	735442766	536	59.9915	4.98291
Q9C0C9	E2/E3 hybrid ubiquitin-protein ligase UBE2O OS=Homo sapiens GN=UBE2O PE=1 SV=3 - [UBE2O_HUMAN]	23.4261	10.45	1	7	7	9	208543333	1292	141.205	5.12256
P06400	Retinoblastoma-associated protein OS=Homo sapiens GN=RB1 PE=1 SV=2 - [RB_HUMAN]	23.4015	13.9	1	8	8	10	388498066	928	106.092	7.94287
Q9NRL3	Striatin-4 OS=Homo sapiens GN=STRN4 PE=1 SV=2 - [STRN4_HUMAN]	23.3857	10.49	1	4	4	7	1.52887e+08	753	80.5461	5.40186
P55145	Mesencephalic astrocyte-derived neurotrophic factor OS=Homo sapiens GN=MANF PE=1 SV=3 - [MANF_HUMAN]	23.3679	31.87	1	5	5	10	1.41982e+09	182	20.6868	8.68994
Q9NY33	Dipeptidyl peptidase 3 OS=Homo sapiens GN=DPP3 PE=1 SV=2 - [DPP3_HUMAN]	23.2934	14.25	1	6	6	8	4.24201e+08	737	82.5378	5.09717
O43847	Nardilysin OS=Homo sapiens GN=NRD1 PE=1 SV=2 - [NRDC_HUMAN]	23.2606	8.35	1	7	7	9	265919602	1150	131.488	4.99561
Q96S52	GPI transamidase component PIG-S OS=Homo sapiens GN=PIGS PE=1 SV=3 - [PIGS_HUMAN]	23.2591	16.76	1	5	5	10	3.41568e+08	555	61.6172	6.49365
P54577	Tyrosine--tRNA ligase, cytoplasmic OS=Homo sapiens GN=YARS PE=1 SV=4 - [SYYC_HUMAN]	23.168	20.64	1	8	8	10	3.3181e+08	528	59.1061	7.04932
P45974	Ubiquitin carboxyl-terminal hydrolase 5 OS=Homo sapiens GN=USP5 PE=1 SV=2 - [UBP5_HUMAN]	23.1408	16.08	1	8	8	12	8.00007e+08	858	95.7253	5.03369
Q9Y6Y0	Influenza virus NS1A-binding protein OS=Homo sapiens GN=IVNS1ABP PE=1 SV=3 - [NS1BP_HUMAN]	23.1342	13.24	1	6	6	9	1.06395e+08	642	71.6829	5.52881
Q16831	Uridine phosphorylase 1 OS=Homo sapiens GN=UPP1 PE=1 SV=1 - [UPP1_HUMAN]	23.1208	33.55	1	7	7	9	1.34743e+09	310	33.9122	7.88428
Q29960	HLA class I histocompatibility antigen, Cw-16 alpha chain OS=Homo sapiens GN=HLA-C PE=2 SV=1 - [1C16_HUMAN]	23.0866	31.15	10	1	7	10	1246743698	366	40.7271	6.53662
Q9UBF2	Coatomer subunit gamma-2 OS=Homo sapiens GN=COPG2 PE=1 SV=1 - [COPG2_HUMAN]	23.0743	15.27	1	8	8	11	3.59445e+08	871	97.5596	5.80811
Q9BVG4	Protein PBDC1 OS=Homo sapiens GN=PBDC1 PE=1 SV=1 - [PBDC1_HUMAN]	23.0539	25.75	1	5	5	8	323292430	233	26.0407	4.79248
Q99567	Nuclear pore complex protein Nup88 OS=Homo sapiens GN=NUP88 PE=1 SV=2 - [NUP88_HUMAN]	23.0126	12.28	1	5	5	7	1.95114e+08	741	83.4888	5.69385
Q9H853	Putative tubulin-like protein alpha-4B OS=Homo sapiens GN=TUBA4B PE=5 SV=2 - [TBA4B_HUMAN]	22.9872	11.62	1	1	2	11	8702462793	241	27.5337	7.82568
Q86U86	Protein polybromo-1 OS=Homo sapiens GN=PBRM1 PE=1 SV=1 - [PB1_HUMAN]	22.9822	4.74	1	5	5	7	1.21092e+08	1689	192.825	6.88818
Q9Y5L0	Transportin-3 OS=Homo sapiens GN=TNPO3 PE=1 SV=3 - [TNPO3_HUMAN]	22.9361	9.64	1	6	6	8	187176074	923	104.136	5.56689
Q14444	Caprin-1 OS=Homo sapiens GN=CAPRIN1 PE=1 SV=2 - [CAPR1_HUMAN]	22.9279	15.66	1	5	5	8	981060982	709	78.318	5.24951
P48163	NADP-dependent malic enzyme OS=Homo sapiens GN=ME1 PE=1 SV=1 - [MAOX_HUMAN]	22.9109	34.09	1	12	12	14	3.61712e+08	572	64.1091	6.12549
Q92538	Golgi-specific brefeldin A-resistance guanine nucleotide exchange factor 1 OS=Homo sapiens GN=GBF1 PE=1 SV=2 - [GBF1_HUMAN]	22.8728	9.58	1	9	9	11	230319511	1859	206.315	5.73193
P46108	Adapter molecule crk OS=Homo sapiens GN=CRK PE=1 SV=2 - [CRK_HUMAN]	22.8334	32.57	1	5	5	7	3.15495e+08	304	33.81	5.5542
P51571	Translocon-associated protein subunit delta OS=Homo sapiens GN=SSR4 PE=1 SV=1 - [SSRD_HUMAN]	22.8268	36.42	1	5	5	11	2329642932	173	18.9866	6.15088
P37198	Nuclear pore glycoprotein p62 OS=Homo sapiens GN=NUP62 PE=1 SV=3 - [NUP62_HUMAN]	22.8081	15.9	1	5	5	10	1.91839e+08	522	53.2225	5.31299
Q9GZT3	SRA stem-loop-interacting RNA-binding protein, mitochondrial OS=Homo sapiens GN=SLIRP PE=1 SV=1 - [SLIRP_HUMAN]	22.7608	46.79	1	4	4	9	1.00187e+09	109	12.3414	10.2427
P17174	Aspartate aminotransferase, cytoplasmic OS=Homo sapiens GN=GOT1 PE=1 SV=3 - [AATC_HUMAN]	22.7317	27.85	1	7	7	13	7.52609e+08	413	46.2185	7.00537
P61916	Epididymal secretory protein E1 OS=Homo sapiens GN=NPC2 PE=1 SV=1 - [NPC2_HUMAN]	22.7165	41.06	1	5	5	10	1309144900	151	16.5595	7.6499
O00429	Dynamin-1-like protein OS=Homo sapiens GN=DNM1L PE=1 SV=2 - [DNM1L_HUMAN]	22.6716	15.35	1	7	7	8	208169056	736	81.8261	6.81494
Q9NZB2	Constitutive coactivator of PPAR-gamma-like protein 1 OS=Homo sapiens GN=FAM120A PE=1 SV=2 - [F120A_HUMAN]	22.6519	12.97	1	10	10	12	2.1755e+08	1118	121.811	8.88037
Q15154	Pericentriolar material 1 protein OS=Homo sapiens GN=PCM1 PE=1 SV=4 - [PCM1_HUMAN]	22.6455	5.39	1	7	7	8	6.68574e+07	2024	228.392	5.021
Q96F24	Nuclear receptor-binding factor 2 OS=Homo sapiens GN=NRBF2 PE=1 SV=1 - [NRBF2_HUMAN]	22.6156	12.2	1	2	2	4	6.97506e+07	287	32.3576	5.87158
P52292	Importin subunit alpha-1 OS=Homo sapiens GN=KPNA2 PE=1 SV=1 - [IMA1_HUMAN]	22.5924	20.6	2	7	7	9	619211929	529	57.8259	5.40186
P46778	60S ribosomal protein L21 OS=Homo sapiens GN=RPL21 PE=1 SV=2 - [RL21_HUMAN]	22.5374	34.38	1	5	5	10	2.20961e+09	160	18.5531	10.4917
P84243	Histone H3.3 OS=Homo sapiens GN=H3F3A PE=1 SV=2 - [H33_HUMAN]	22.5371	43.38	3	1	5	10	7.10526e+09	136	15.3185	11.2681
Q99698	Lysosomal-trafficking regulator OS=Homo sapiens GN=LYST PE=1 SV=3 - [LYST_HUMAN]	22.5351	2.32	1	5	5	7	4.70376e+07	3801	428.866	6.60986
Q6YHK3	CD109 antigen OS=Homo sapiens GN=CD109 PE=1 SV=2 - [CD109_HUMAN]	22.5228	10.93	1	10	10	11	3.13361e+08	1445	161.587	5.84619
Q04760	Lactoylglutathione lyase OS=Homo sapiens GN=GLO1 PE=1 SV=4 - [LGUL_HUMAN]	22.5109	41.3	1	5	5	8	8.25726e+08	184	20.7642	5.31299
P84095	Rho-related GTP-binding protein RhoG OS=Homo sapiens GN=RHOG PE=1 SV=1 - [RHOG_HUMAN]	22.4967	32.46	4	3	4	6	3.41923e+08	191	21.2949	8.11865
O15498	Synaptobrevin homolog YKT6 OS=Homo sapiens GN=YKT6 PE=1 SV=1 - [YKT6_HUMAN]	22.4799	37.88	1	7	7	10	5.88809e+08	198	22.4034	6.91748
Q9UH65	Switch-associated protein 70 OS=Homo sapiens GN=SWAP70 PE=1 SV=1 - [SWP70_HUMAN]	22.4753	23.76	1	10	10	12	3.87418e+08	585	68.9545	5.87158
Q9Y5S1	Transient receptor potential cation channel subfamily V member 2 OS=Homo sapiens GN=TRPV2 PE=1 SV=1 - [TRPV2_HUMAN]	22.4469	14.27	1	8	8	12	4.65749e+08	764	85.9261	5.8335
Q14690	Protein RRP5 homolog OS=Homo sapiens GN=PDCD11 PE=1 SV=3 - [RRP5_HUMAN]	22.4225	8.34	1	12	12	13	1.91731e+08	1871	208.57	8.86572
P49916	DNA ligase 3 OS=Homo sapiens GN=LIG3 PE=1 SV=2 - [DNLI3_HUMAN]	22.4185	12.78	1	9	9	9	1.23837e+08	1009	112.835	9.01221
Q04917	14-3-3 protein eta OS=Homo sapiens GN=YWHAH PE=1 SV=4 - [1433F_HUMAN]	22.3896	38.21	1	5	8	17	8.5783e+09	246	28.201	4.84326
P48735	Isocitrate dehydrogenase [NADP], mitochondrial OS=Homo sapiens GN=IDH2 PE=1 SV=2 - [IDHP_HUMAN]	22.3559	32.08	1	11	11	13	288256877	452	50.8769	8.68994
Q8WXH0	Nesprin-2 OS=Homo sapiens GN=SYNE2 PE=1 SV=3 - [SYNE2_HUMAN]	22.3366	2.48	1	11	11	11	1.15618e+08	6885	795.944	5.36377
Q9Y224	UPF0568 protein C14orf166 OS=Homo sapiens GN=C14orf166 PE=1 SV=1 - [CN166_HUMAN]	22.3267	38.93	1	8	8	11	506751991	244	28.0507	6.65381
O95782	AP-2 complex subunit alpha-1 OS=Homo sapiens GN=AP2A1 PE=1 SV=3 - [AP2A1_HUMAN]	22.2994	20.37	1	8	13	13	4.73396e+08	977	107.478	7.03467
O94832	Unconventional myosin-Id OS=Homo sapiens GN=MYO1D PE=1 SV=2 - [MYO1D_HUMAN]	22.266	14.51	1	9	9	12	2.45636e+08	1006	116.129	9.39307
P30520	Adenylosuccinate synthetase isozyme 2 OS=Homo sapiens GN=ADSS PE=1 SV=3 - [PURA2_HUMAN]	22.2593	20.83	2	7	7	10	8.83051e+08	456	50.0658	6.55127
P32004	Neural cell adhesion molecule L1 OS=Homo sapiens GN=L1CAM PE=1 SV=2 - [L1CAM_HUMAN]	22.2474	10.34	1	9	9	10	2.15356e+08	1257	139.915	6.23975
Q14966	Zinc finger protein 638 OS=Homo sapiens GN=ZNF638 PE=1 SV=2 - [ZN638_HUMAN]	22.2042	3.74	1	5	5	7	1.38967e+08	1978	220.488	6.37939
Q6P1N0	Coiled-coil and C2 domain-containing protein 1A OS=Homo sapiens GN=CC2D1A PE=1 SV=1 - [C2D1A_HUMAN]	22.1696	10.62	1	4	4	7	193900472	951	103.998	8.08936
P52815	39S ribosomal protein L12, mitochondrial OS=Homo sapiens GN=MRPL12 PE=1 SV=2 - [RM12_HUMAN]	22.1588	24.24	1	5	5	7	514970998	198	21.3346	8.86572
O14908	PDZ domain-containing protein GIPC1 OS=Homo sapiens GN=GIPC1 PE=1 SV=2 - [GIPC1_HUMAN]	22.1498	23.12	1	4	4	6	2.25405e+08	333	36.0267	6.27783
O60763	General vesicular transport factor p115 OS=Homo sapiens GN=USO1 PE=1 SV=2 - [USO1_HUMAN]	22.1481	19.75	1	10	10	10	3.78829e+08	962	107.828	4.90674
P61160	Actin-related protein 2 OS=Homo sapiens GN=ACTR2 PE=1 SV=1 - [ARP2_HUMAN]	22.1366	29.7	1	10	10	13	3.15632e+09	394	44.7322	6.7417
Q15418	Ribosomal protein S6 kinase alpha-1 OS=Homo sapiens GN=RPS6KA1 PE=1 SV=2 - [KS6A1_HUMAN]	22.1332	8.57	2	2	4	8	2.97065e+08	735	82.6708	7.82568
O43488	Aflatoxin B1 aldehyde reductase member 2 OS=Homo sapiens GN=AKR7A2 PE=1 SV=3 - [ARK72_HUMAN]	22.1013	27.3	3	6	6	8	1.06409e+09	359	39.5637	7.1665
P28074	Proteasome subunit beta type-5 OS=Homo sapiens GN=PSMB5 PE=1 SV=3 - [PSB5_HUMAN]	22.0946	38.02	1	8	8	11	7.38067e+08	263	28.4622	6.91748
O75390	Citrate synthase, mitochondrial OS=Homo sapiens GN=CS PE=1 SV=2 - [CISY_HUMAN]	22.0875	27.9	1	7	7	8	1.48327e+09	466	51.6795	8.32373
Q7Z460	CLIP-associating protein 1 OS=Homo sapiens GN=CLASP1 PE=1 SV=1 - [CLAP1_HUMAN]	22.0822	8.26	1	6	7	9	1.41044e+08	1538	169.346	9.02686
O75822	Eukaryotic translation initiation factor 3 subunit J OS=Homo sapiens GN=EIF3J PE=1 SV=2 - [EIF3J_HUMAN]	22.0796	25.19	1	5	5	8	4.00934e+08	258	29.0445	4.83057
P49821	NADH dehydrogenase [ubiquinone] flavoprotein 1, mitochondrial OS=Homo sapiens GN=NDUFV1 PE=1 SV=4 - [NDUV1_HUMAN]	22.0541	21.98	1	8	8	10	4.34078e+08	464	50.7848	8.20654
Q96CT7	Coiled-coil domain-containing protein 124 OS=Homo sapiens GN=CCDC124 PE=1 SV=1 - [CC124_HUMAN]	22.0154	24.66	1	5	5	8	2.82852e+08	223	25.8196	9.53955
O75381	Peroxisomal membrane protein PEX14 OS=Homo sapiens GN=PEX14 PE=1 SV=1 - [PEX14_HUMAN]	21.9295	22.02	1	5	5	7	1.60867e+08	377	41.2117	4.94482
O60739	Eukaryotic translation initiation factor 1b OS=Homo sapiens GN=EIF1B PE=1 SV=2 - [EIF1B_HUMAN]	21.9114	50.44	2	4	4	8	612461408	113	12.8157	7.37158
O43795	Unconventional myosin-Ib OS=Homo sapiens GN=MYO1B PE=1 SV=3 - [MYO1B_HUMAN]	21.8987	11.18	2	8	8	10	2.43475e+08	1136	131.902	9.37842
Q8WXI9	Transcriptional repressor p66-beta OS=Homo sapiens GN=GATAD2B PE=1 SV=1 - [P66B_HUMAN]	21.8331	12.48	1	4	4	6	316144793	593	65.22	9.70068
Q9UGP8	Translocation protein SEC63 homolog OS=Homo sapiens GN=SEC63 PE=1 SV=2 - [SEC63_HUMAN]	21.7966	13.42	1	7	7	8	3.54648e+08	760	87.9416	5.31299
Q9HC07	Transmembrane protein 165 OS=Homo sapiens GN=TMEM165 PE=1 SV=1 - [TM165_HUMAN]	21.7425	14.81	1	3	3	6	3.9201e+08	324	34.8835	7.02002
Q04446	1,4-alpha-glucan-branching enzyme OS=Homo sapiens GN=GBE1 PE=1 SV=3 - [GLGB_HUMAN]	21.7226	14.39	1	6	6	12	6.40179e+08	702	80.4226	6.31592
Q8N1F7	Nuclear pore complex protein Nup93 OS=Homo sapiens GN=NUP93 PE=1 SV=2 - [NUP93_HUMAN]	21.7037	15.14	1	9	9	9	3.5744e+08	819	93.4296	5.71924
P36543	V-type proton ATPase subunit E 1 OS=Homo sapiens GN=ATP6V1E1 PE=1 SV=1 - [VATE1_HUMAN]	21.7036	34.51	2	7	7	11	8.51054e+08	226	26.1288	8.00146
Q96PK6	RNA-binding protein 14 OS=Homo sapiens GN=RBM14 PE=1 SV=2 - [RBM14_HUMAN]	21.6511	12.11	1	5	5	8	5.02869e+08	669	69.4489	9.67139
P55265	Double-stranded RNA-specific adenosine deaminase OS=Homo sapiens GN=ADAR PE=1 SV=4 - [DSRAD_HUMAN]	21.5911	13.7	1	11	11	13	3.07629e+08	1226	135.981	8.646
Q14956	Transmembrane glycoprotein NMB OS=Homo sapiens GN=GPNMB PE=1 SV=2 - [GPNMB_HUMAN]	21.5114	15.21	1	6	6	9	1.12365e+09	572	63.8819	6.63916
Q9UBQ5	Eukaryotic translation initiation factor 3 subunit K OS=Homo sapiens GN=EIF3K PE=1 SV=1 - [EIF3K_HUMAN]	21.408	19.72	1	4	4	7	9.03711e+08	218	25.0434	4.93213
Q86V81	THO complex subunit 4 OS=Homo sapiens GN=ALYREF PE=1 SV=3 - [THOC4_HUMAN]	21.3656	45.53	1	6	6	12	1379311232	257	26.8716	11.1509
Q9UNM6	26S proteasome non-ATPase regulatory subunit 13 OS=Homo sapiens GN=PSMD13 PE=1 SV=2 - [PSD13_HUMAN]	21.3456	28.99	1	9	9	13	7.13078e+08	376	42.9181	5.80811
Q16630	Cleavage and polyadenylation specificity factor subunit 6 OS=Homo sapiens GN=CPSF6 PE=1 SV=2 - [CPSF6_HUMAN]	21.3049	24.86	1	7	7	10	662634086	551	59.1734	7.15186
Q13547	Histone deacetylase 1 OS=Homo sapiens GN=HDAC1 PE=1 SV=1 - [HDAC1_HUMAN]	21.2952	21.37	1	4	6	8	603220619	482	55.0677	5.47803
Q9UHG3	Prenylcysteine oxidase 1 OS=Homo sapiens GN=PCYOX1 PE=1 SV=3 - [PCYOX_HUMAN]	21.2782	18.02	1	6	6	10	313624414	505	56.6037	6.17627
P53582	Methionine aminopeptidase 1 OS=Homo sapiens GN=METAP1 PE=1 SV=2 - [MAP11_HUMAN]	21.2753	17.88	1	5	5	7	2.9863e+08	386	43.1873	7.1665
P51148	Ras-related protein Rab-5C OS=Homo sapiens GN=RAB5C PE=1 SV=2 - [RAB5C_HUMAN]	21.2752	36.57	1	3	6	11	2.20086e+09	216	23.4678	8.41162
P24539	ATP synthase F(0) complex subunit B1, mitochondrial OS=Homo sapiens GN=ATP5F1 PE=1 SV=2 - [AT5F1_HUMAN]	21.2378	15.63	1	3	3	7	6.45813e+08	256	28.8903	9.36377
Q9HCC0	Methylcrotonoyl-CoA carboxylase beta chain, mitochondrial OS=Homo sapiens GN=MCCC2 PE=1 SV=1 - [MCCB_HUMAN]	21.2293	24.51	1	10	10	12	3.18511e+08	563	61.2944	7.6792
P16401	Histone H1.5 OS=Homo sapiens GN=HIST1H1B PE=1 SV=3 - [H15_HUMAN]	21.2231	19.91	1	6	7	8	3.81395e+09	226	22.5665	10.9165
Q99584	Protein S100-A13 OS=Homo sapiens GN=S100A13 PE=1 SV=1 - [S10AD_HUMAN]	21.1907	37.76	1	3	3	9	8.89709e+08	98	11.4641	6.16357
P07099	Epoxide hydrolase 1 OS=Homo sapiens GN=EPHX1 PE=1 SV=1 - [HYEP_HUMAN]	21.1897	25.49	1	9	9	11	6.72161e+08	455	52.915	7.25439
P84085	ADP-ribosylation factor 5 OS=Homo sapiens GN=ARF5 PE=1 SV=2 - [ARF5_HUMAN]	21.1401	47.78	1	1	6	16	2.97668e+09	180	20.5166	6.78564
Q9NWH9	SAFB-like transcription modulator OS=Homo sapiens GN=SLTM PE=1 SV=2 - [SLTM_HUMAN]	21.0997	8.7	1	5	5	8	1.5643e+08	1034	117.079	7.86963
P78406	mRNA export factor OS=Homo sapiens GN=RAE1 PE=1 SV=1 - [RAE1L_HUMAN]	21.0936	32.34	1	8	8	8	3.29122e+08	368	40.9419	7.82568
P25789	Proteasome subunit alpha type-4 OS=Homo sapiens GN=PSMA4 PE=1 SV=1 - [PSA4_HUMAN]	21.0732	28.74	1	4	4	9	1.23674e+09	261	29.4652	7.72314
Q12849	G-rich sequence factor 1 OS=Homo sapiens GN=GRSF1 PE=1 SV=3 - [GRSF1_HUMAN]	21.0712	25.62	1	8	8	11	2.34072e+08	480	53.0926	6.18896
P51665	26S proteasome non-ATPase regulatory subunit 7 OS=Homo sapiens GN=PSMD7 PE=1 SV=2 - [PSMD7_HUMAN]	21.0633	22.22	1	5	5	8	268171808	324	37.0025	6.771
O43396	Thioredoxin-like protein 1 OS=Homo sapiens GN=TXNL1 PE=1 SV=3 - [TXNL1_HUMAN]	21.0618	30.45	1	6	6	9	5.71669e+08	289	32.2307	4.95752
Q9H0U4	Ras-related protein Rab-1B OS=Homo sapiens GN=RAB1B PE=1 SV=1 - [RAB1B_HUMAN]	21.0603	39.3	15	1	6	10	2.58908e+09	201	22.1572	5.73193
P62244	40S ribosomal protein S15a OS=Homo sapiens GN=RPS15A PE=1 SV=2 - [RS15A_HUMAN]	21.0583	30.77	1	4	4	9	3.13204e+09	130	14.83	10.1255
O95373	Importin-7 OS=Homo sapiens GN=IPO7 PE=1 SV=1 - [IPO7_HUMAN]	21.0345	11.46	1	8	8	11	5.11781e+08	1038	119.44	4.81787
P50213	Isocitrate dehydrogenase [NAD] subunit alpha, mitochondrial OS=Homo sapiens GN=IDH3A PE=1 SV=1 - [IDH3A_HUMAN]	20.9955	23.5	1	7	7	8	6.7291e+08	366	39.5661	6.91748
Q92610	Zinc finger protein 592 OS=Homo sapiens GN=ZNF592 PE=1 SV=2 - [ZN592_HUMAN]	20.9693	4.74	1	2	2	5	3.50744e+07	1267	137.441	7.84033
O60749	Sorting nexin-2 OS=Homo sapiens GN=SNX2 PE=1 SV=2 - [SNX2_HUMAN]	20.9222	17.53	1	7	9	13	4.38009e+08	519	58.4347	5.12256
Q7L014	Probable ATP-dependent RNA helicase DDX46 OS=Homo sapiens GN=DDX46 PE=1 SV=2 - [DDX46_HUMAN]	20.9032	17.65	1	10	10	10	3.98823e+08	1031	117.29	9.29053
Q9Y2Z0	Suppressor of G2 allele of SKP1 homolog OS=Homo sapiens GN=SUGT1 PE=1 SV=3 - [SUGT1_HUMAN]	20.8961	27.95	1	6	6	8	3.62829e+08	365	40.9985	5.16064
P42766	60S ribosomal protein L35 OS=Homo sapiens GN=RPL35 PE=1 SV=2 - [RL35_HUMAN]	20.8761	30.89	1	4	4	8	1.1788e+09	123	14.5426	11.0483
Q02543	60S ribosomal protein L18a OS=Homo sapiens GN=RPL18A PE=1 SV=2 - [RL18A_HUMAN]	20.8476	21.59	1	4	4	9	545784137	176	20.7489	10.7114
Q6PJT7	Zinc finger CCCH domain-containing protein 14 OS=Homo sapiens GN=ZC3H14 PE=1 SV=1 - [ZC3HE_HUMAN]	20.8338	10.05	1	5	5	7	113490708	736	82.8233	7.31299
Q14061	Cytochrome c oxidase copper chaperone OS=Homo sapiens GN=COX17 PE=1 SV=2 - [COX17_HUMAN]	20.802	38.1	1	2	2	6	2.43201e+08	63	6.91038	7.23975
P56537	Eukaryotic translation initiation factor 6 OS=Homo sapiens GN=EIF6 PE=1 SV=1 - [IF6_HUMAN]	20.7877	46.94	1	5	5	9	9.32458e+08	245	26.5822	4.67822
P30419	Glycylpeptide N-tetradecanoyltransferase 1 OS=Homo sapiens GN=NMT1 PE=1 SV=2 - [NMT1_HUMAN]	20.7809	15.12	1	5	5	8	8.27546e+08	496	56.7699	7.79639
O15460	Prolyl 4-hydroxylase subunit alpha-2 OS=Homo sapiens GN=P4HA2 PE=1 SV=1 - [P4HA2_HUMAN]	20.7773	19.63	1	7	7	9	454338215	535	60.8636	5.70654
O60256	Phosphoribosyl pyrophosphate synthase-associated protein 2 OS=Homo sapiens GN=PRPSAP2 PE=1 SV=1 - [KPRB_HUMAN]	20.7071	23.58	1	5	5	6	1.89621e+08	369	40.8994	7.44482
Q12929	Epidermal growth factor receptor kinase substrate 8 OS=Homo sapiens GN=EPS8 PE=1 SV=1 - [EPS8_HUMAN]	20.6832	10.58	1	5	5	6	1.75922e+08	822	91.8244	7.50342
Q8IUD2	ELKS/Rab6-interacting/CAST family member 1 OS=Homo sapiens GN=ERC1 PE=1 SV=1 - [RB6I2_HUMAN]	20.6794	6.45	2	4	5	6	9.46614e+07	1116	128.008	5.97314
Q9Y5P6	Mannose-1-phosphate guanyltransferase beta OS=Homo sapiens GN=GMPPB PE=1 SV=2 - [GMPPB_HUMAN]	20.6701	24.72	1	5	5	7	2.26056e+08	360	39.8086	6.60986
Q8IVL5	Prolyl 3-hydroxylase 2 OS=Homo sapiens GN=LEPREL1 PE=1 SV=1 - [P3H2_HUMAN]	20.6124	17.09	1	9	9	11	548548246	708	80.9332	5.70654
P62847	40S ribosomal protein S24 OS=Homo sapiens GN=RPS24 PE=1 SV=1 - [RS24_HUMAN]	20.5992	20.3	1	3	3	9	9.40413e+08	133	15.4134	10.7847
P35659	Protein DEK OS=Homo sapiens GN=DEK PE=1 SV=1 - [DEK_HUMAN]	20.5977	23.47	1	9	9	11	881612738	375	42.6479	8.55811
Q9BRA2	Thioredoxin domain-containing protein 17 OS=Homo sapiens GN=TXNDC17 PE=1 SV=1 - [TXD17_HUMAN]	20.5797	30.08	1	3	3	7	1335011108	123	13.9318	5.51611
Q96B97	SH3 domain-containing kinase-binding protein 1 OS=Homo sapiens GN=SH3KBP1 PE=1 SV=2 - [SH3K1_HUMAN]	20.5644	19.1	1	7	7	8	178492841	665	73.0817	6.62451
Q9UG63	ATP-binding cassette sub-family F member 2 OS=Homo sapiens GN=ABCF2 PE=1 SV=2 - [ABCF2_HUMAN]	20.5532	15.73	1	8	8	11	3.38042e+08	623	71.2446	7.37158
Q14165	Malectin OS=Homo sapiens GN=MLEC PE=1 SV=1 - [MLEC_HUMAN]	20.5494	32.88	1	7	7	12	5.70932e+08	292	32.2136	5.41455
P26196	Probable ATP-dependent RNA helicase DDX6 OS=Homo sapiens GN=DDX6 PE=1 SV=2 - [DDX6_HUMAN]	20.519	36.23	4	9	10	11	2.86199e+08	483	54.3823	8.66064
P33992	DNA replication licensing factor MCM5 OS=Homo sapiens GN=MCM5 PE=1 SV=5 - [MCM5_HUMAN]	20.5092	15.12	1	8	8	10	4.21888e+08	734	82.2332	8.36768
P63000	Ras-related C3 botulinum toxin substrate 1 OS=Homo sapiens GN=RAC1 PE=1 SV=1 - [RAC1_HUMAN]	20.4783	20.31	4	2	3	6	1.72799e+09	192	21.4362	8.49951
P15170	Eukaryotic peptide chain release factor GTP-binding subunit ERF3A OS=Homo sapiens GN=GSPT1 PE=1 SV=1 - [ERF3A_HUMAN]	20.4608	14.23	1	1	5	7	5.31483e+08	499	55.7203	5.61768
P33991	DNA replication licensing factor MCM4 OS=Homo sapiens GN=MCM4 PE=1 SV=5 - [MCM4_HUMAN]	20.4569	11.82	1	7	7	9	3.07765e+08	863	96.4976	6.7417
Q16698	2,4-dienoyl-CoA reductase, mitochondrial OS=Homo sapiens GN=DECR1 PE=1 SV=1 - [DECR_HUMAN]	20.4353	22.69	1	4	4	7	5.85569e+08	335	36.0448	9.27588
O43252	Bifunctional 3'-phosphoadenosine 5'-phosphosulfate synthase 1 OS=Homo sapiens GN=PAPSS1 PE=1 SV=2 - [PAPS1_HUMAN]	20.3566	17.31	1	7	7	9	4.92788e+08	624	70.7876	6.85889
P07741	Adenine phosphoribosyltransferase OS=Homo sapiens GN=APRT PE=1 SV=2 - [APT_HUMAN]	20.3259	53.89	1	6	6	9	6.72587e+08	180	19.5954	6.02393
P05090	Apolipoprotein D OS=Homo sapiens GN=APOD PE=1 SV=1 - [APOD_HUMAN]	20.32	22.22	1	3	3	7	6.29262e+08	189	21.2618	5.14795
Q13428	Treacle protein OS=Homo sapiens GN=TCOF1 PE=1 SV=3 - [TCOF_HUMAN]	20.3052	6.79	1	5	5	6	1.66783e+08	1488	152.015	9.0415
Q9BWM7	Sideroflexin-3 OS=Homo sapiens GN=SFXN3 PE=1 SV=2 - [SFXN3_HUMAN]	20.2943	32.31	1	6	7	9	1154056504	325	35.9557	9.08545
Q9H488	GDP-fucose protein O-fucosyltransferase 1 OS=Homo sapiens GN=POFUT1 PE=1 SV=1 - [OFUT1_HUMAN]	20.2898	38.4	1	9	9	14	4.47555e+08	388	43.9272	8.52881
A6NHR9	Structural maintenance of chromosomes flexible hinge domain-containing protein 1 OS=Homo sapiens GN=SMCHD1 PE=1 SV=2 - [SMHD1_HUMAN]	20.2699	7.18	1	10	10	12	2.28993e+08	2005	226.231	7.29834
Q14344	Guanine nucleotide-binding protein subunit alpha-13 OS=Homo sapiens GN=GNA13 PE=1 SV=2 - [GNA13_HUMAN]	20.2698	19.1	5	4	5	9	1.40693e+09	377	44.0217	8.00146
P20073	Annexin A7 OS=Homo sapiens GN=ANXA7 PE=1 SV=3 - [ANXA7_HUMAN]	20.2008	17.83	1	6	6	10	7.29723e+08	488	52.7058	5.68115
O43681	ATPase ASNA1 OS=Homo sapiens GN=ASNA1 PE=1 SV=2 - [ASNA_HUMAN]	20.1923	35.34	1	10	10	11	5.68955e+08	348	38.7674	4.90674
O75475	PC4 and SFRS1-interacting protein OS=Homo sapiens GN=PSIP1 PE=1 SV=1 - [PSIP1_HUMAN]	20.1483	10	1	4	4	6	1.44794e+08	530	60.0667	9.12939
Q9UBG0	C-type mannose receptor 2 OS=Homo sapiens GN=MRC2 PE=1 SV=2 - [MRC2_HUMAN]	20.1397	6.22	1	7	7	8	9.0888e+07	1479	166.568	5.8335
P17480	Nucleolar transcription factor 1 OS=Homo sapiens GN=UBTF PE=1 SV=1 - [UBF1_HUMAN]	20.0654	15.05	1	9	9	11	2.79236e+08	764	89.3502	5.80811
O15533	Tapasin OS=Homo sapiens GN=TAPBP PE=1 SV=1 - [TPSN_HUMAN]	20.0643	5.8	1	1	1	3	293500117	448	47.5957	7.15186
P31153	S-adenosylmethionine synthase isoform type-2 OS=Homo sapiens GN=MAT2A PE=1 SV=1 - [METK2_HUMAN]	20.0388	27.85	2	10	10	11	6.58845e+08	395	43.6333	6.48096
Q15005	Signal peptidase complex subunit 2 OS=Homo sapiens GN=SPCS2 PE=1 SV=3 - [SPCS2_HUMAN]	20.0318	24.78	1	3	3	6	3.95048e+08	226	24.9867	8.47021
O75937	DnaJ homolog subfamily C member 8 OS=Homo sapiens GN=DNAJC8 PE=1 SV=2 - [DNJC8_HUMAN]	20	23.32	1	5	5	10	5.76323e+08	253	29.8234	9.05615
P08134	Rho-related GTP-binding protein RhoC OS=Homo sapiens GN=RHOC PE=1 SV=1 - [RHOC_HUMAN]	19.9766	35.23	2	2	5	10	1.62448e+09	193	21.9923	6.58057
P43378	Tyrosine-protein phosphatase non-receptor type 9 OS=Homo sapiens GN=PTPN9 PE=1 SV=1 - [PTN9_HUMAN]	19.9753	6.07	1	2	2	5	1.03929e+08	593	67.9768	8.01611
P62820	Ras-related protein Rab-1A OS=Homo sapiens GN=RAB1A PE=1 SV=3 - [RAB1A_HUMAN]	19.9725	38.54	14	1	6	10	2.58908e+09	205	22.6634	6.21436
P02649	Apolipoprotein E OS=Homo sapiens GN=APOE PE=1 SV=1 - [APOE_HUMAN]	19.9448	26.18	1	6	6	8	7.23029e+08	317	36.1318	5.73193
Q7L576	Cytoplasmic FMR1-interacting protein 1 OS=Homo sapiens GN=CYFIP1 PE=1 SV=1 - [CYFP1_HUMAN]	19.9412	10.77	2	10	10	15	4.11519e+08	1253	145.089	6.90283
P62277	40S ribosomal protein S13 OS=Homo sapiens GN=RPS13 PE=1 SV=2 - [RS13_HUMAN]	19.9082	25.83	1	6	6	9	1.52503e+09	151	17.2117	10.5356
O60313	Dynamin-like 120 kDa protein, mitochondrial OS=Homo sapiens GN=OPA1 PE=1 SV=3 - [OPA1_HUMAN]	19.8781	16.15	1	11	11	13	5.11545e+08	960	111.561	7.86963
Q02809	Procollagen-lysine,2-oxoglutarate 5-dioxygenase 1 OS=Homo sapiens GN=PLOD1 PE=1 SV=2 - [PLOD1_HUMAN]	19.8585	18.43	1	8	8	11	5.48324e+08	727	83.4974	6.94678
Q15003	Condensin complex subunit 2 OS=Homo sapiens GN=NCAPH PE=1 SV=3 - [CND2_HUMAN]	19.8563	13.77	1	6	6	8	2.30501e+08	741	82.5113	5.05908
P19022	Cadherin-2 OS=Homo sapiens GN=CDH2 PE=1 SV=4 - [CADH2_HUMAN]	19.8401	11.81	2	8	8	9	3.31077e+08	906	99.7473	4.80518
Q9NQR4	Omega-amidase NIT2 OS=Homo sapiens GN=NIT2 PE=1 SV=1 - [NIT2_HUMAN]	19.8346	44.93	1	8	8	13	1.03601e+09	276	30.5886	7.21045
Q15056	Eukaryotic translation initiation factor 4H OS=Homo sapiens GN=EIF4H PE=1 SV=5 - [IF4H_HUMAN]	19.8292	30.24	1	4	4	8	1.96906e+09	248	27.3684	7.2251
Q9NQ29	Putative RNA-binding protein Luc7-like 1 OS=Homo sapiens GN=LUC7L PE=1 SV=1 - [LUC7L_HUMAN]	19.779	11.59	1	2	4	6	5.41414e+08	371	43.7013	9.92041
Q92466	DNA damage-binding protein 2 OS=Homo sapiens GN=DDB2 PE=1 SV=1 - [DDB2_HUMAN]	19.7677	9.13	1	3	3	5	4.50376e+07	427	47.8334	9.46631
Q13330	Metastasis-associated protein MTA1 OS=Homo sapiens GN=MTA1 PE=1 SV=2 - [MTA1_HUMAN]	19.754	19.72	1	7	9	10	186912263	715	80.7353	9.26123
P34897	Serine hydroxymethyltransferase, mitochondrial OS=Homo sapiens GN=SHMT2 PE=1 SV=3 - [GLYM_HUMAN]	19.7407	33.13	1	10	11	11	1.26407e+09	504	55.9577	8.52881
P40692	DNA mismatch repair protein Mlh1 OS=Homo sapiens GN=MLH1 PE=1 SV=1 - [MLH1_HUMAN]	19.7364	6.75	1	3	3	7	2.44334e+08	756	84.548	5.71924
Q12797	Aspartyl/asparaginyl beta-hydroxylase OS=Homo sapiens GN=ASPH PE=1 SV=3 - [ASPH_HUMAN]	19.7138	13.98	1	8	8	11	3.24366e+08	758	85.8095	5.0083
O60547	GDP-mannose 4,6 dehydratase OS=Homo sapiens GN=GMDS PE=1 SV=1 - [GMDS_HUMAN]	19.6989	15.86	1	5	5	9	1.84789e+08	372	41.9233	7.31299
Q9UNZ2	NSFL1 cofactor p47 OS=Homo sapiens GN=NSFL1C PE=1 SV=2 - [NSF1C_HUMAN]	19.6553	29.46	1	7	7	9	4.98044e+08	370	40.5483	5.09717
Q9UJU6	Drebrin-like protein OS=Homo sapiens GN=DBNL PE=1 SV=1 - [DBNL_HUMAN]	19.6487	21.16	1	6	6	8	440342066	430	48.1776	5.04639
P31689	DnaJ homolog subfamily A member 1 OS=Homo sapiens GN=DNAJA1 PE=1 SV=2 - [DNJA1_HUMAN]	19.6413	28.21	2	6	7	10	7.25154e+08	397	44.8395	7.07861
P53367	Arfaptin-1 OS=Homo sapiens GN=ARFIP1 PE=1 SV=2 - [ARFP1_HUMAN]	19.6148	16.89	1	3	3	5	1.69108e+08	373	41.7126	6.69775
P51812	Ribosomal protein S6 kinase alpha-3 OS=Homo sapiens GN=RPS6KA3 PE=1 SV=1 - [KS6A3_HUMAN]	19.604	9.32	2	2	4	7	3.29023e+08	740	83.6829	6.88818
Q96C86	m7GpppX diphosphatase OS=Homo sapiens GN=DCPS PE=1 SV=2 - [DCPS_HUMAN]	19.5997	35.61	1	8	8	12	4.31675e+08	337	38.585	6.37939
O76071	Probable cytosolic iron-sulfur protein assembly protein CIAO1 OS=Homo sapiens GN=CIAO1 PE=1 SV=1 - [CIAO1_HUMAN]	19.5743	32.45	1	6	6	6	3.74863e+08	339	37.8158	4.97021
Q9UNE7	E3 ubiquitin-protein ligase CHIP OS=Homo sapiens GN=STUB1 PE=1 SV=2 - [CHIP_HUMAN]	19.5442	10.89	1	4	4	6	2.44828e+08	303	34.8342	5.87158
P50281	Matrix metalloproteinase-14 OS=Homo sapiens GN=MMP14 PE=1 SV=3 - [MMP14_HUMAN]	19.4957	17.53	3	9	9	11	8.74745e+08	582	65.852	7.76709
Q15021	Condensin complex subunit 1 OS=Homo sapiens GN=NCAPD2 PE=1 SV=3 - [CND1_HUMAN]	19.4682	10.35	1	11	11	13	2.3645e+08	1401	157.082	6.60986
Q8WVM8	Sec1 family domain-containing protein 1 OS=Homo sapiens GN=SCFD1 PE=1 SV=4 - [SCFD1_HUMAN]	19.4539	19	1	7	7	8	3.78473e+08	642	72.3341	6.26514
Q16181	Septin-7 OS=Homo sapiens GN=SEPT7 PE=1 SV=2 - [SEPT7_HUMAN]	19.4519	22.65	2	6	7	12	1.43908e+09	437	50.648	8.63135
Q14554	Protein disulfide-isomerase A5 OS=Homo sapiens GN=PDIA5 PE=1 SV=1 - [PDIA5_HUMAN]	19.3998	27.75	1	8	8	9	1.9285e+08	519	59.5561	7.91357
P20339	Ras-related protein Rab-5A OS=Homo sapiens GN=RAB5A PE=1 SV=2 - [RAB5A_HUMAN]	19.388	21.4	1	1	4	8	1.22795e+09	215	23.6438	8.14795
Q8IYD1	Eukaryotic peptide chain release factor GTP-binding subunit ERF3B OS=Homo sapiens GN=GSPT2 PE=1 SV=2 - [ERF3B_HUMAN]	19.3531	16.72	1	2	6	8	5.20241e+08	628	68.8396	5.42725
Q96EP5	DAZ-associated protein 1 OS=Homo sapiens GN=DAZAP1 PE=1 SV=1 - [DAZP1_HUMAN]	19.3448	13.02	1	3	3	9	864095187	407	43.3561	8.55811
P51808	Dynein light chain Tctex-type 3 OS=Homo sapiens GN=DYNLT3 PE=1 SV=1 - [DYLT3_HUMAN]	19.3192	64.66	1	3	3	4	2.33301e+08	116	13.0532	5.65576
Q16851	UTP--glucose-1-phosphate uridylyltransferase OS=Homo sapiens GN=UGP2 PE=1 SV=5 - [UGPA_HUMAN]	19.3148	25.59	1	9	9	11	9.36658e+08	508	56.9047	8.14795
P30042	ES1 protein homolog, mitochondrial OS=Homo sapiens GN=C21orf33 PE=1 SV=3 - [ES1_HUMAN]	19.3095	39.55	1	6	6	10	4.01124e+08	268	28.1527	8.26514
Q92896	Golgi apparatus protein 1 OS=Homo sapiens GN=GLG1 PE=1 SV=2 - [GSLG1_HUMAN]	19.2975	7.04	1	6	6	7	1.40915e+08	1179	134.464	6.90283
Q13439	Golgin subfamily A member 4 OS=Homo sapiens GN=GOLGA4 PE=1 SV=1 - [GOGA4_HUMAN]	19.2958	4.89	1	7	7	7	1.22148e+08	2230	260.98	5.38916
Q9H299	SH3 domain-binding glutamic acid-rich-like protein 3 OS=Homo sapiens GN=SH3BGRL3 PE=1 SV=1 - [SH3L3_HUMAN]	19.2818	66.67	1	4	4	7	1.13319e+09	93	10.4313	4.93213
Q9UNH7	Sorting nexin-6 OS=Homo sapiens GN=SNX6 PE=1 SV=1 - [SNX6_HUMAN]	19.2737	21.92	1	7	7	9	265169150	406	46.6198	6.16357
O15355	Protein phosphatase 1G OS=Homo sapiens GN=PPM1G PE=1 SV=1 - [PPM1G_HUMAN]	19.2724	20.33	1	7	7	11	578371794	546	59.2347	4.36084
P25685	DnaJ homolog subfamily B member 1 OS=Homo sapiens GN=DNAJB1 PE=1 SV=4 - [DNJB1_HUMAN]	19.2558	24.71	2	9	9	13	4.72833e+08	340	38.0204	8.63135
Q96RP9	Elongation factor G, mitochondrial OS=Homo sapiens GN=GFM1 PE=1 SV=2 - [EFGM_HUMAN]	19.243	22.37	1	10	10	10	3.7325e+08	751	83.4184	7.00537
Q96P70	Importin-9 OS=Homo sapiens GN=IPO9 PE=1 SV=3 - [IPO9_HUMAN]	19.2259	9.7	1	6	6	7	1.93581e+08	1041	115.889	4.80518
P34896	Serine hydroxymethyltransferase, cytosolic OS=Homo sapiens GN=SHMT1 PE=1 SV=1 - [GLYC_HUMAN]	19.2029	31.88	1	10	11	12	4.94798e+08	483	53.049	7.7085
Q9Y6C9	Mitochondrial carrier homolog 2 OS=Homo sapiens GN=MTCH2 PE=1 SV=1 - [MTCH2_HUMAN]	19.2017	29.04	1	6	6	8	1.03779e+09	303	33.3089	7.97217
Q9UKG1	DCC-interacting protein 13-alpha OS=Homo sapiens GN=APPL1 PE=1 SV=1 - [DP13A_HUMAN]	19.1611	12.69	1	6	6	6	161159692	709	79.6136	5.41455
Q53EP0	Fibronectin type III domain-containing protein 3B OS=Homo sapiens GN=FNDC3B PE=1 SV=2 - [FND3B_HUMAN]	19.0781	10.96	1	8	8	10	1.31015e+08	1204	132.803	5.94775
Q9HC35	Echinoderm microtubule-associated protein-like 4 OS=Homo sapiens GN=EML4 PE=1 SV=3 - [EMAL4_HUMAN]	19.0766	9.89	1	4	4	6	1.0074e+08	981	108.848	6.40479
O00170	AH receptor-interacting protein OS=Homo sapiens GN=AIP PE=1 SV=2 - [AIP_HUMAN]	19.0753	21.52	1	6	6	9	5.25289e+08	330	37.6121	6.29053
Q99615	DnaJ homolog subfamily C member 7 OS=Homo sapiens GN=DNAJC7 PE=1 SV=2 - [DNJC7_HUMAN]	19.0451	16.4	1	8	8	9	1.92797e+08	494	56.4047	6.96143
Q9UMX0	Ubiquilin-1 OS=Homo sapiens GN=UBQLN1 PE=1 SV=2 - [UBQL1_HUMAN]	19.0431	10.87	1	1	5	7	3.81972e+08	589	62.4794	5.10986
Q15274	Nicotinate-nucleotide pyrophosphorylase [carboxylating] OS=Homo sapiens GN=QPRT PE=1 SV=3 - [NADC_HUMAN]	19.0102	24.58	1	4	4	6	2.01301e+08	297	30.8261	6.21436
P10619	Lysosomal protective protein OS=Homo sapiens GN=CTSA PE=1 SV=2 - [PPGB_HUMAN]	18.9973	18.13	1	5	5	8	6.93522e+08	480	54.4311	6.60986
P36542	ATP synthase subunit gamma, mitochondrial OS=Homo sapiens GN=ATP5C1 PE=1 SV=1 - [ATPG_HUMAN]	18.986	23.49	1	6	6	8	946518577	298	32.9753	9.21729
P49755	Transmembrane emp24 domain-containing protein 10 OS=Homo sapiens GN=TMED10 PE=1 SV=2 - [TMEDA_HUMAN]	18.9129	30.59	1	6	6	8	1.35897e+09	219	24.96	7.44482
P07384	Calpain-1 catalytic subunit OS=Homo sapiens GN=CAPN1 PE=1 SV=1 - [CAN1_HUMAN]	18.8956	16.95	1	8	8	9	5.85926e+08	714	81.8382	5.66846
Q9Y5S2	Serine/threonine-protein kinase MRCK beta OS=Homo sapiens GN=CDC42BPB PE=1 SV=2 - [MRCKB_HUMAN]	18.8917	4.5	1	4	6	8	5.89997e+07	1711	194.193	6.3667
P63279	SUMO-conjugating enzyme UBC9 OS=Homo sapiens GN=UBE2I PE=1 SV=1 - [UBC9_HUMAN]	18.8823	46.2	1	5	5	8	8.77672e+08	158	17.9952	8.66064
Q16643	Drebrin OS=Homo sapiens GN=DBN1 PE=1 SV=4 - [DREB_HUMAN]	18.8801	10.48	1	4	4	6	2.64169e+08	649	71.3854	4.44971
P62834	Ras-related protein Rap-1A OS=Homo sapiens GN=RAP1A PE=1 SV=1 - [RAP1A_HUMAN]	18.873	35.33	1	2	5	8	3.50725e+08	184	20.9737	6.66846
Q8NBJ5	Procollagen galactosyltransferase 1 OS=Homo sapiens GN=COLGALT1 PE=1 SV=1 - [GT251_HUMAN]	18.8548	16.08	1	7	7	10	5.32966e+08	622	71.5905	7.31299
Q9BWF3	RNA-binding protein 4 OS=Homo sapiens GN=RBM4 PE=1 SV=1 - [RBM4_HUMAN]	18.8512	18.68	2	4	4	6	303730913	364	40.2887	7.07861
Q8NCA5	Protein FAM98A OS=Homo sapiens GN=FAM98A PE=1 SV=1 - [FA98A_HUMAN]	18.8246	8.86	1	3	3	6	1.9265e+08	519	55.3663	9.02686
P22570	NADPH:adrenodoxin oxidoreductase, mitochondrial OS=Homo sapiens GN=FDXR PE=1 SV=3 - [ADRO_HUMAN]	18.8006	15.89	1	6	6	7	2.12031e+08	491	53.803	8.44092
Q13363	C-terminal-binding protein 1 OS=Homo sapiens GN=CTBP1 PE=1 SV=2 - [CTBP1_HUMAN]	18.7943	18.41	1	4	4	6	9.9467e+07	440	47.5055	6.771
Q8WXF1	Paraspeckle component 1 OS=Homo sapiens GN=PSPC1 PE=1 SV=1 - [PSPC1_HUMAN]	18.7632	19.5	1	6	6	7	586500106	523	58.7062	6.66846
P46926	Glucosamine-6-phosphate isomerase 1 OS=Homo sapiens GN=GNPDA1 PE=1 SV=1 - [GNPI1_HUMAN]	18.7572	24.57	1	3	3	6	5.50794e+08	289	32.6476	6.91748
O75396	Vesicle-trafficking protein SEC22b OS=Homo sapiens GN=SEC22B PE=1 SV=4 - [SC22B_HUMAN]	18.7329	21.4	1	4	4	5	1.08478e+09	215	24.5775	6.91748
Q14694	Ubiquitin carboxyl-terminal hydrolase 10 OS=Homo sapiens GN=USP10 PE=1 SV=2 - [UBP10_HUMAN]	18.728	14.91	1	8	8	10	203941520	798	87.0798	5.31299
Q7Z5L9	Interferon regulatory factor 2-binding protein 2 OS=Homo sapiens GN=IRF2BP2 PE=1 SV=2 - [I2BP2_HUMAN]	18.7143	20.61	1	4	6	9	221025374	587	60.9867	8.68994
Q9GZT9	Egl nine homolog 1 OS=Homo sapiens GN=EGLN1 PE=1 SV=1 - [EGLN1_HUMAN]	18.6587	20.66	2	4	4	5	1.75312e+08	426	45.9918	8.52881
Q9BY77	Polymerase delta-interacting protein 3 OS=Homo sapiens GN=POLDIP3 PE=1 SV=2 - [PDIP3_HUMAN]	18.6568	22.8	1	5	5	6	2.2329e+08	421	46.0605	9.99365
O43598	2'-deoxynucleoside 5'-phosphate N-hydrolase 1 OS=Homo sapiens GN=DNPH1 PE=1 SV=1 - [DNPH1_HUMAN]	18.6514	37.36	1	3	3	6	174375069	174	19.0966	5.04639
Q969V3	Nicalin OS=Homo sapiens GN=NCLN PE=1 SV=2 - [NCLN_HUMAN]	18.6397	16.7	1	6	6	7	2.95219e+08	563	62.9346	6.88818
P61077	Ubiquitin-conjugating enzyme E2 D3 OS=Homo sapiens GN=UBE2D3 PE=1 SV=1 - [UB2D3_HUMAN]	18.6341	36.05	4	3	3	9	1392414929	147	16.6764	7.79639
Q9H6F5	Coiled-coil domain-containing protein 86 OS=Homo sapiens GN=CCDC86 PE=1 SV=1 - [CCD86_HUMAN]	18.6325	25.28	1	5	5	8	2.34083e+08	360	40.2113	10.3306
Q8N0X7	Spartin OS=Homo sapiens GN=SPG20 PE=1 SV=1 - [SPG20_HUMAN]	18.6056	18.92	1	9	9	9	400081676	666	72.7878	5.90967
Q96AG4	Leucine-rich repeat-containing protein 59 OS=Homo sapiens GN=LRRC59 PE=1 SV=1 - [LRC59_HUMAN]	18.572	30.62	1	6	6	11	1906558693	307	34.9089	9.56885
P53041	Serine/threonine-protein phosphatase 5 OS=Homo sapiens GN=PPP5C PE=1 SV=1 - [PPP5_HUMAN]	18.5689	26.25	1	8	8	9	2.53454e+08	499	56.8423	6.27783
O60869	Endothelial differentiation-related factor 1 OS=Homo sapiens GN=EDF1 PE=1 SV=1 - [EDF1_HUMAN]	18.5619	22.97	1	3	3	6	6.66165e+08	148	16.3589	9.94971
P51531	Probable global transcription activator SNF2L2 OS=Homo sapiens GN=SMARCA2 PE=1 SV=2 - [SMCA2_HUMAN]	18.5451	5.97	1	2	7	10	367089682	1590	181.166	7.1958
Q9UIS9	Methyl-CpG-binding domain protein 1 OS=Homo sapiens GN=MBD1 PE=1 SV=2 - [MBD1_HUMAN]	18.5349	6.45	1	2	2	4	1.97211e+07	605	66.5642	9.0415
P33240	Cleavage stimulation factor subunit 2 OS=Homo sapiens GN=CSTF2 PE=1 SV=1 - [CSTF2_HUMAN]	18.5247	14.04	1	2	4	10	8.9287e+07	577	60.9205	6.82959
Q9UGI8	Testin OS=Homo sapiens GN=TES PE=1 SV=1 - [TES_HUMAN]	18.5234	17.34	1	5	5	6	4.00637e+08	421	47.9639	7.6792
Q8WUM0	Nuclear pore complex protein Nup133 OS=Homo sapiens GN=NUP133 PE=1 SV=2 - [NU133_HUMAN]	18.4958	5.8	1	4	4	6	190137629	1156	128.898	5.09717
Q8N6T3	ADP-ribosylation factor GTPase-activating protein 1 OS=Homo sapiens GN=ARFGAP1 PE=1 SV=2 - [ARFG1_HUMAN]	18.481	17.73	1	4	4	6	2.3223e+08	406	44.6403	5.65576
Q9HB07	UPF0160 protein MYG1, mitochondrial OS=Homo sapiens GN=C12orf10 PE=1 SV=2 - [MYG1_HUMAN]	18.4733	30.05	1	7	7	10	4.39897e+08	376	42.4224	6.66846
Q9Y512	Sorting and assembly machinery component 50 homolog OS=Homo sapiens GN=SAMM50 PE=1 SV=3 - [SAM50_HUMAN]	18.4599	21.11	1	7	7	9	2.71997e+08	469	51.9433	6.90283
P24666	Low molecular weight phosphotyrosine protein phosphatase OS=Homo sapiens GN=ACP1 PE=1 SV=3 - [PPAC_HUMAN]	18.4559	33.54	1	5	5	7	6.52407e+08	158	18.0308	6.7417
Q08380	Galectin-3-binding protein OS=Homo sapiens GN=LGALS3BP PE=1 SV=1 - [LG3BP_HUMAN]	18.4509	17.26	1	7	7	10	4.58487e+08	585	65.2893	5.2749
P15374	Ubiquitin carboxyl-terminal hydrolase isozyme L3 OS=Homo sapiens GN=UCHL3 PE=1 SV=1 - [UCHL3_HUMAN]	18.4378	51.3	1	9	9	10	4.78973e+08	230	26.166	4.91943
P0CG39	POTE ankyrin domain family member J OS=Homo sapiens GN=POTEJ PE=3 SV=1 - [POTEJ_HUMAN]	18.4171	4.24	1	1	3	19	6.94009e+08	1038	117.315	5.97314
P37108	Signal recognition particle 14 kDa protein OS=Homo sapiens GN=SRP14 PE=1 SV=2 - [SRP14_HUMAN]	18.4099	25	1	5	5	7	7.11464e+08	136	14.5608	10.0376
Q15942	Zyxin OS=Homo sapiens GN=ZYX PE=1 SV=1 - [ZYX_HUMAN]	18.4035	18.18	1	5	5	6	220915745	572	61.2382	6.66846
Q9UDT6	CAP-Gly domain-containing linker protein 2 OS=Homo sapiens GN=CLIP2 PE=1 SV=1 - [CLIP2_HUMAN]	18.3837	7.65	1	4	7	9	1.02662e+08	1046	115.767	6.72705
P02751	Fibronectin OS=Homo sapiens GN=FN1 PE=1 SV=4 - [FINC_HUMAN]	18.3829	6.87	1	11	11	13	7.43735e+08	2386	262.46	5.70654
Q9BZE4	Nucleolar GTP-binding protein 1 OS=Homo sapiens GN=GTPBP4 PE=1 SV=3 - [NOG1_HUMAN]	18.3805	14.35	1	7	7	8	2.15153e+08	634	73.9178	9.49561
Q86TX2	Acyl-coenzyme A thioesterase 1 OS=Homo sapiens GN=ACOT1 PE=1 SV=1 - [ACOT1_HUMAN]	18.367	25.89	2	8	8	9	959490594	421	46.2481	7.34229
Q16836	Hydroxyacyl-coenzyme A dehydrogenase, mitochondrial OS=Homo sapiens GN=HADH PE=1 SV=3 - [HCDH_HUMAN]	18.3588	36.94	1	6	6	8	6.42817e+08	314	34.2719	8.85107
P61964	WD repeat-containing protein 5 OS=Homo sapiens GN=WDR5 PE=1 SV=1 - [WDR5_HUMAN]	18.3444	27.54	1	6	6	9	3.48078e+08	334	36.5655	8.26514
O76021	Ribosomal L1 domain-containing protein 1 OS=Homo sapiens GN=RSL1D1 PE=1 SV=3 - [RL1D1_HUMAN]	18.3272	16.73	1	5	5	6	447013521	490	54.9389	10.1255
P27695	DNA-(apurinic or apyrimidinic site) lyase OS=Homo sapiens GN=APEX1 PE=1 SV=2 - [APEX1_HUMAN]	18.3159	40.88	1	8	8	11	3.38473e+08	318	35.5322	8.11865
P37837	Transaldolase OS=Homo sapiens GN=TALDO1 PE=1 SV=2 - [TALDO_HUMAN]	18.2818	19.29	1	6	6	10	2916078060	337	37.5165	6.81494
Q9GZS3	WD repeat-containing protein 61 OS=Homo sapiens GN=WDR61 PE=1 SV=1 - [WDR61_HUMAN]	18.2563	43.28	1	7	7	10	4.74794e+08	305	33.5598	5.46533
Q16850	Lanosterol 14-alpha demethylase OS=Homo sapiens GN=CYP51A1 PE=1 SV=3 - [CP51A_HUMAN]	18.2366	18.29	1	6	6	8	2.64177e+08	503	56.7695	8.52881
O60216	Double-strand-break repair protein rad21 homolog OS=Homo sapiens GN=RAD21 PE=1 SV=2 - [RAD21_HUMAN]	18.2003	10.78	1	4	4	6	1.73777e+08	631	71.6447	4.65283
P40967	Melanocyte protein PMEL OS=Homo sapiens GN=PMEL PE=1 SV=2 - [PMEL_HUMAN]	18.1712	12.86	1	5	5	9	9.48563e+08	661	70.2106	5.57959
P49023	Paxillin OS=Homo sapiens GN=PXN PE=1 SV=3 - [PAXI_HUMAN]	18.1589	23.69	1	6	6	6	1.47479e+08	591	64.4639	6.18896
P62316	Small nuclear ribonucleoprotein Sm D2 OS=Homo sapiens GN=SNRPD2 PE=1 SV=1 - [SMD2_HUMAN]	18.1584	32.2	1	4	4	7	529617408	118	13.5182	9.90576
Q9H4M9	EH domain-containing protein 1 OS=Homo sapiens GN=EHD1 PE=1 SV=2 - [EHD1_HUMAN]	18.1503	30.71	1	9	10	11	437909900	534	60.5887	6.82959
Q5VYK3	Proteasome-associated protein ECM29 homolog OS=Homo sapiens GN=ECM29 PE=1 SV=2 - [ECM29_HUMAN]	18.1207	8.18	1	10	10	12	2.85491e+08	1845	204.16	7.12256
Q02750	Dual specificity mitogen-activated protein kinase kinase 1 OS=Homo sapiens GN=MAP2K1 PE=1 SV=2 - [MP2K1_HUMAN]	18.1112	22.39	1	2	4	7	191211370	393	43.4113	6.62451
O95336	6-phosphogluconolactonase OS=Homo sapiens GN=PGLS PE=1 SV=2 - [6PGL_HUMAN]	18.0959	45.74	1	8	8	12	1.53692e+09	258	27.5296	6.04932
Q9Y6E0	Serine/threonine-protein kinase 24 OS=Homo sapiens GN=STK24 PE=1 SV=1 - [STK24_HUMAN]	18.087	15.35	3	6	6	7	517342794	443	49.2773	5.69385
Q12834	Cell division cycle protein 20 homolog OS=Homo sapiens GN=CDC20 PE=1 SV=2 - [CDC20_HUMAN]	18.0788	4.01	1	1	1	3	9.88333e+07	499	54.6886	9.23193
P18859	ATP synthase-coupling factor 6, mitochondrial OS=Homo sapiens GN=ATP5J PE=1 SV=1 - [ATP5J_HUMAN]	18.0425	31.48	1	3	3	7	7.03275e+08	108	12.5796	9.5249
P46087	Probable 28S rRNA (cytosine(4447)-C(5))-methyltransferase OS=Homo sapiens GN=NOP2 PE=1 SV=2 - [NOP2_HUMAN]	18.0317	14.04	1	9	9	11	487034930	812	89.2471	9.23193
O60711	Leupaxin OS=Homo sapiens GN=LPXN PE=1 SV=1 - [LPXN_HUMAN]	18.01	17.88	1	4	4	6	8.4619e+08	386	43.3035	6.01123
Q63ZY3	KN motif and ankyrin repeat domain-containing protein 2 OS=Homo sapiens GN=KANK2 PE=1 SV=1 - [KANK2_HUMAN]	18.0083	8.11	1	4	5	7	1.56589e+08	851	91.1179	5.63037
P57721	Poly(rC)-binding protein 3 OS=Homo sapiens GN=PCBP3 PE=2 SV=2 - [PCBP3_HUMAN]	18.0021	12.4	1	1	3	6	1.41505e+09	371	39.4403	8.07471
P11233	Ras-related protein Ral-A OS=Homo sapiens GN=RALA PE=1 SV=1 - [RALA_HUMAN]	17.9978	20.87	1	3	5	8	4.64235e+08	206	23.552	7.10791
O00264	Membrane-associated progesterone receptor component 1 OS=Homo sapiens GN=PGRMC1 PE=1 SV=3 - [PGRC1_HUMAN]	17.9977	35.38	1	4	4	6	518830979	195	21.6578	4.70361
Q92785	Zinc finger protein ubi-d4 OS=Homo sapiens GN=DPF2 PE=1 SV=2 - [REQU_HUMAN]	17.9867	18.67	1	3	3	6	210006484	391	44.1272	6.32861
P24821	Tenascin OS=Homo sapiens GN=TNC PE=1 SV=3 - [TENA_HUMAN]	17.9813	3.73	1	6	6	8	123103522	2201	240.7	4.89404
Q92615	La-related protein 4B OS=Homo sapiens GN=LARP4B PE=1 SV=3 - [LAR4B_HUMAN]	17.7948	8.94	1	4	4	5	1.6369e+08	738	80.5026	6.91748
Q15631	Translin OS=Homo sapiens GN=TSN PE=1 SV=1 - [TSN_HUMAN]	17.7707	31.58	1	6	6	9	3.21707e+08	228	26.1668	6.44287
Q8TCS8	Polyribonucleotide nucleotidyltransferase 1, mitochondrial OS=Homo sapiens GN=PNPT1 PE=1 SV=2 - [PNPT1_HUMAN]	17.7246	18.77	1	10	10	11	3.3517e+08	783	85.8966	7.76709
P14649	Myosin light chain 6B OS=Homo sapiens GN=MYL6B PE=1 SV=1 - [MYL6B_HUMAN]	17.722	18.75	1	1	2	6	1341160949	208	22.7497	5.73193
P17612	cAMP-dependent protein kinase catalytic subunit alpha OS=Homo sapiens GN=PRKACA PE=1 SV=2 - [KAPCA_HUMAN]	17.7198	23.08	2	4	7	11	4.19196e+08	351	40.564	8.79248
O14880	Microsomal glutathione S-transferase 3 OS=Homo sapiens GN=MGST3 PE=1 SV=1 - [MGST3_HUMAN]	17.7147	15.79	1	2	2	7	1509071492	152	16.5056	9.37842
P17096	High mobility group protein HMG-I/HMG-Y OS=Homo sapiens GN=HMGA1 PE=1 SV=3 - [HMGA1_HUMAN]	17.7	41.12	1	2	2	5	5.62516e+08	107	11.6691	10.3159
P35232	Prohibitin OS=Homo sapiens GN=PHB PE=1 SV=1 - [PHB_HUMAN]	17.6636	38.97	1	8	8	10	2.25988e+09	272	29.7859	5.75732
P39880	Homeobox protein cut-like 1 OS=Homo sapiens GN=CUX1 PE=1 SV=3 - [CUX1_HUMAN]	17.6381	7.64	2	7	7	9	124566194	1505	164.087	5.89697
Q8WYA6	Beta-catenin-like protein 1 OS=Homo sapiens GN=CTNNBL1 PE=1 SV=1 - [CTBL1_HUMAN]	17.6327	12.43	1	6	6	8	1.11226e+08	563	65.1321	5.04639
Q9P2R7	Succinyl-CoA ligase [ADP-forming] subunit beta, mitochondrial OS=Homo sapiens GN=SUCLA2 PE=1 SV=3 - [SUCB1_HUMAN]	17.6218	17.28	1	6	6	8	1.80473e+08	463	50.2852	7.41553
Q9NQT8	Kinesin-like protein KIF13B OS=Homo sapiens GN=KIF13B PE=1 SV=2 - [KI13B_HUMAN]	17.6018	6.63	1	9	9	9	158529418	1826	202.663	5.88428
Q52LJ0	Protein FAM98B OS=Homo sapiens GN=FAM98B PE=1 SV=1 - [FA98B_HUMAN]	17.5886	24.55	1	5	5	8	336497128	330	37.167	6.29053
P36957	Dihydrolipoyllysine-residue succinyltransferase component of 2-oxoglutarate dehydrogenase complex, mitochondrial OS=Homo sapiens GN=DLST PE=1 SV=4 - [ODO2_HUMAN]	17.5752	20.97	1	5	5	9	1.2169e+09	453	48.7245	8.95361
Q9UBE0	SUMO-activating enzyme subunit 1 OS=Homo sapiens GN=SAE1 PE=1 SV=1 - [SAE1_HUMAN]	17.5585	39.02	1	9	9	12	2.84962e+08	346	38.4256	5.30029
O95817	BAG family molecular chaperone regulator 3 OS=Homo sapiens GN=BAG3 PE=1 SV=3 - [BAG3_HUMAN]	17.5514	10.43	1	2	2	4	126630639	575	61.5569	6.94678
Q14573	Inositol 1,4,5-trisphosphate receptor type 3 OS=Homo sapiens GN=ITPR3 PE=1 SV=2 - [ITPR3_HUMAN]	17.5076	6.4	1	9	11	12	1.68447e+08	2671	303.912	6.48096
Q92734	Protein TFG OS=Homo sapiens GN=TFG PE=1 SV=2 - [TFG_HUMAN]	17.4934	31.5	1	7	7	10	333989122	400	43.4212	5.09717
Q9Y2L1	Exosome complex exonuclease RRP44 OS=Homo sapiens GN=DIS3 PE=1 SV=2 - [RRP44_HUMAN]	17.4736	13.67	1	10	10	11	266386644	958	108.934	7.13721
Q3ZCQ8	Mitochondrial import inner membrane translocase subunit TIM50 OS=Homo sapiens GN=TIMM50 PE=1 SV=2 - [TIM50_HUMAN]	17.4647	20.68	1	5	5	7	5.83825e+08	353	39.6215	8.36768
P55769	NHP2-like protein 1 OS=Homo sapiens GN=NHP2L1 PE=1 SV=3 - [NH2L1_HUMAN]	17.4633	32.03	1	3	3	5	1.30861e+09	128	14.1646	8.45557
P09960	Leukotriene A-4 hydrolase OS=Homo sapiens GN=LTA4H PE=1 SV=2 - [LKHA4_HUMAN]	17.4098	18.66	1	9	9	10	4.82576e+08	611	69.2412	6.17627
P53814	Smoothelin OS=Homo sapiens GN=SMTN PE=1 SV=7 - [SMTN_HUMAN]	17.4006	4.25	1	2	2	5	72812834	917	98.9982	9.0708
Q8TC12	Retinol dehydrogenase 11 OS=Homo sapiens GN=RDH11 PE=1 SV=2 - [RDH11_HUMAN]	17.4002	26.1	1	7	7	7	5.3331e+08	318	35.3634	8.82178
Q96JJ7	Protein disulfide-isomerase TMX3 OS=Homo sapiens GN=TMX3 PE=1 SV=2 - [TMX3_HUMAN]	17.3831	19.16	1	5	5	7	3.38635e+08	454	51.8389	4.90674
P61163	Alpha-centractin OS=Homo sapiens GN=ACTR1A PE=1 SV=1 - [ACTZ_HUMAN]	17.3816	30.05	1	3	6	10	1008213130	376	42.5869	6.63916
P78344	Eukaryotic translation initiation factor 4 gamma 2 OS=Homo sapiens GN=EIF4G2 PE=1 SV=1 - [IF4G2_HUMAN]	17.3779	15.44	1	10	10	11	2.86501e+08	907	102.297	7.13721
Q99459	Cell division cycle 5-like protein OS=Homo sapiens GN=CDC5L PE=1 SV=2 - [CDC5L_HUMAN]	17.3706	16.58	1	9	9	10	3.12784e+08	802	92.1937	8.17725
O43301	Heat shock 70 kDa protein 12A OS=Homo sapiens GN=HSPA12A PE=1 SV=2 - [HS12A_HUMAN]	17.3651	10.81	1	5	5	6	1.57788e+08	675	74.9315	6.771
Q66K74	Microtubule-associated protein 1S OS=Homo sapiens GN=MAP1S PE=1 SV=2 - [MAP1S_HUMAN]	17.3385	4.44	1	3	3	6	1.45876e+08	1059	112.142	7.29834
Q92890	Ubiquitin fusion degradation protein 1 homolog OS=Homo sapiens GN=UFD1L PE=1 SV=3 - [UFD1_HUMAN]	17.3277	21.17	1	4	4	6	5.17096e+08	307	34.4783	6.69775
O00116	Alkyldihydroxyacetonephosphate synthase, peroxisomal OS=Homo sapiens GN=AGPS PE=1 SV=1 - [ADAS_HUMAN]	17.3264	17.48	1	7	7	8	3.46591e+08	658	72.8658	7.34229
Q8IWZ8	SURP and G-patch domain-containing protein 1 OS=Homo sapiens GN=SUGP1 PE=1 SV=2 - [SUGP1_HUMAN]	17.3194	7.29	1	3	3	5	4.088e+07	645	72.4255	7.60596
Q9NUQ6	SPATS2-like protein OS=Homo sapiens GN=SPATS2L PE=1 SV=2 - [SPS2L_HUMAN]	17.3083	11.65	1	5	5	8	1.34228e+08	558	61.6907	9.64209
P60866	40S ribosomal protein S20 OS=Homo sapiens GN=RPS20 PE=1 SV=1 - [RS20_HUMAN]	17.2844	10.92	1	2	2	8	4188546594	119	13.3643	9.93506
Q92930	Ras-related protein Rab-8B OS=Homo sapiens GN=RAB8B PE=1 SV=2 - [RAB8B_HUMAN]	17.2743	21.74	14	2	4	7	1.44025e+09	207	23.5691	9.0708
Q8IWB7	WD repeat and FYVE domain-containing protein 1 OS=Homo sapiens GN=WDFY1 PE=1 SV=1 - [WDFY1_HUMAN]	17.2652	18.78	1	6	6	7	2.17263e+08	410	46.2933	7.32764
Q9P2R3	Rabankyrin-5 OS=Homo sapiens GN=ANKFY1 PE=1 SV=2 - [ANFY1_HUMAN]	17.24	9.24	1	7	7	7	2.92823e+08	1169	128.318	6.1001
O75153	Clustered mitochondria protein homolog OS=Homo sapiens GN=CLUH PE=1 SV=2 - [CLU_HUMAN]	17.229	11.84	1	11	11	11	313105388	1309	146.577	6.12549
Q9UI10	Translation initiation factor eIF-2B subunit delta OS=Homo sapiens GN=EIF2B4 PE=1 SV=2 - [EI2BD_HUMAN]	17.2168	23.9	1	7	7	9	3.41342e+08	523	57.5213	9.37842
Q9Y5K6	CD2-associated protein OS=Homo sapiens GN=CD2AP PE=1 SV=1 - [CD2AP_HUMAN]	17.2155	14.87	1	6	6	14	105276238	639	71.4073	6.40479
P55036	26S proteasome non-ATPase regulatory subunit 4 OS=Homo sapiens GN=PSMD4 PE=1 SV=1 - [PSMD4_HUMAN]	17.1995	16.71	2	4	4	7	1426945602	377	40.7112	4.79248
Q8IX12	Cell division cycle and apoptosis regulator protein 1 OS=Homo sapiens GN=CCAR1 PE=1 SV=2 - [CCAR1_HUMAN]	17.197	8.35	1	5	5	7	1.98002e+08	1150	132.739	5.75732
O75351	Vacuolar protein sorting-associated protein 4B OS=Homo sapiens GN=VPS4B PE=1 SV=2 - [VPS4B_HUMAN]	17.1871	10.36	1	3	4	9	3.66537e+08	444	49.2715	7.2251
P30566	Adenylosuccinate lyase OS=Homo sapiens GN=ADSL PE=1 SV=2 - [PUR8_HUMAN]	17.187	29.34	1	7	7	9	5.17773e+08	484	54.854	7.10791
Q9NX63	MICOS complex subunit MIC19 OS=Homo sapiens GN=CHCHD3 PE=1 SV=1 - [MIC19_HUMAN]	17.1774	14.1	1	3	3	10	5.55341e+08	227	26.1362	8.27979
P61006	Ras-related protein Rab-8A OS=Homo sapiens GN=RAB8A PE=1 SV=1 - [RAB8A_HUMAN]	17.165	31.88	14	3	5	9	1468544626	207	23.6532	9.0708
Q9Y5P4	Collagen type IV alpha-3-binding protein OS=Homo sapiens GN=COL4A3BP PE=1 SV=1 - [C43BP_HUMAN]	17.0758	17.95	1	6	6	8	1.78605e+08	624	70.7907	5.47803
P82933	28S ribosomal protein S9, mitochondrial OS=Homo sapiens GN=MRPS9 PE=1 SV=2 - [RT09_HUMAN]	17.0372	11.11	1	3	3	6	1.27358e+08	396	45.8058	9.51025
O94906	Pre-mRNA-processing factor 6 OS=Homo sapiens GN=PRPF6 PE=1 SV=1 - [PRP6_HUMAN]	16.992	9.03	1	7	7	8	2.57454e+08	941	106.858	8.25049
Q9H2G2	STE20-like serine/threonine-protein kinase OS=Homo sapiens GN=SLK PE=1 SV=1 - [SLK_HUMAN]	16.9611	8.83	1	8	8	9	3.24094e+08	1235	142.607	5.14795
P63096	Guanine nucleotide-binding protein G(i) subunit alpha-1 OS=Homo sapiens GN=GNAI1 PE=1 SV=2 - [GNAI1_HUMAN]	16.9411	14.41	6	1	4	7	1.51264e+09	354	40.3352	5.97314
Q13144	Translation initiation factor eIF-2B subunit epsilon OS=Homo sapiens GN=EIF2B5 PE=1 SV=3 - [EI2BE_HUMAN]	16.939	8.74	1	4	4	6	191171308	721	80.3293	5.08447
P04818	Thymidylate synthase OS=Homo sapiens GN=TYMS PE=1 SV=3 - [TYSY_HUMAN]	16.9216	25.88	1	5	5	6	484089259	313	35.6932	7.00537
O14828	Secretory carrier-associated membrane protein 3 OS=Homo sapiens GN=SCAMP3 PE=1 SV=3 - [SCAM3_HUMAN]	16.9102	26.8	1	5	5	5	5.10012e+08	347	38.2623	7.63525
O43264	Centromere/kinetochore protein zw10 homolog OS=Homo sapiens GN=ZW10 PE=1 SV=3 - [ZW10_HUMAN]	16.9101	14.89	1	7	7	10	201513810	779	88.7729	6.26514
P46977	Dolichyl-diphosphooligosaccharide--protein glycosyltransferase subunit STT3A OS=Homo sapiens GN=STT3A PE=1 SV=2 - [STT3A_HUMAN]	16.9056	9.36	1	7	8	10	918680644	705	80.4768	8.07471
Q9H3U1	Protein unc-45 homolog A OS=Homo sapiens GN=UNC45A PE=1 SV=1 - [UN45A_HUMAN]	16.8818	12.82	1	9	9	10	3.06427e+08	944	103.011	6.07471
P51572	B-cell receptor-associated protein 31 OS=Homo sapiens GN=BCAP31 PE=1 SV=3 - [BAP31_HUMAN]	16.8814	12.6	1	2	2	6	1474164636	246	27.974	8.44092
P51570	Galactokinase OS=Homo sapiens GN=GALK1 PE=1 SV=1 - [GALK1_HUMAN]	16.8528	32.14	1	9	9	9	131118055	392	42.2456	6.45557
P61086	Ubiquitin-conjugating enzyme E2 K OS=Homo sapiens GN=UBE2K PE=1 SV=3 - [UBE2K_HUMAN]	16.8489	25.5	1	4	4	8	4.1397e+08	200	22.3926	5.43994
Q96FJ2	Dynein light chain 2, cytoplasmic OS=Homo sapiens GN=DYNLL2 PE=1 SV=1 - [DYL2_HUMAN]	16.8391	51.69	1	2	4	7	1920361923	89	10.3431	7.37158
Q96IU4	Alpha/beta hydrolase domain-containing protein 14B OS=Homo sapiens GN=ABHD14B PE=1 SV=1 - [ABHEB_HUMAN]	16.8321	23.33	1	3	3	6	2.98729e+08	210	22.3316	6.40479
P11310	Medium-chain specific acyl-CoA dehydrogenase, mitochondrial OS=Homo sapiens GN=ACADM PE=1 SV=1 - [ACADM_HUMAN]	16.8096	20.9	1	5	5	6	3.79238e+08	421	46.5586	8.36768
Q9H223	EH domain-containing protein 4 OS=Homo sapiens GN=EHD4 PE=1 SV=1 - [EHD4_HUMAN]	16.7941	19.04	1	8	8	10	5.00119e+08	541	61.1365	6.75635
P17936	Insulin-like growth factor-binding protein 3 OS=Homo sapiens GN=IGFBP3 PE=1 SV=2 - [IBP3_HUMAN]	16.7937	32.99	1	6	6	7	1.74856e+08	291	31.6537	8.68994
P29966	Myristoylated alanine-rich C-kinase substrate OS=Homo sapiens GN=MARCKS PE=1 SV=4 - [MARCS_HUMAN]	16.7832	37.05	1	5	5	6	7.34673e+08	332	31.5359	4.44971
P49736	DNA replication licensing factor MCM2 OS=Homo sapiens GN=MCM2 PE=1 SV=4 - [MCM2_HUMAN]	16.781	17.37	1	12	12	13	384851152	904	101.832	5.51611
P08240	Signal recognition particle receptor subunit alpha OS=Homo sapiens GN=SRPR PE=1 SV=2 - [SRPR_HUMAN]	16.7506	20.38	1	7	7	8	4.59448e+08	638	69.7672	8.95361
P00390	Glutathione reductase, mitochondrial OS=Homo sapiens GN=GSR PE=1 SV=2 - [GSHR_HUMAN]	16.7474	15.33	1	5	5	6	6.81774e+08	522	56.221	8.49951
P15880	40S ribosomal protein S2 OS=Homo sapiens GN=RPS2 PE=1 SV=2 - [RS2_HUMAN]	16.7253	20.14	1	5	5	8	2.3213e+09	293	31.3046	10.2427
P32322	Pyrroline-5-carboxylate reductase 1, mitochondrial OS=Homo sapiens GN=PYCR1 PE=1 SV=2 - [P5CR1_HUMAN]	16.6939	22.57	1	4	5	6	394127247	319	33.3396	7.60596
Q12769	Nuclear pore complex protein Nup160 OS=Homo sapiens GN=NUP160 PE=1 SV=3 - [NU160_HUMAN]	16.6926	6.06	1	6	6	7	3395398990	1436	162.017	5.50342
Q15369	Transcription elongation factor B polypeptide 1 OS=Homo sapiens GN=TCEB1 PE=1 SV=1 - [ELOC_HUMAN]	16.667	38.39	1	3	3	8	4.0628e+08	112	12.465	4.77979
Q9NVS9	Pyridoxine-5'-phosphate oxidase OS=Homo sapiens GN=PNPO PE=1 SV=1 - [PNPO_HUMAN]	16.6596	30.27	1	5	5	6	3.91777e+08	261	29.9688	7.06396
Q9Y3A5	Ribosome maturation protein SBDS OS=Homo sapiens GN=SBDS PE=1 SV=4 - [SBDS_HUMAN]	16.6494	27.2	1	6	6	8	4.7627e+08	250	28.7453	8.74854
P63220	40S ribosomal protein S21 OS=Homo sapiens GN=RPS21 PE=1 SV=1 - [RS21_HUMAN]	16.6397	32.53	1	2	2	5	1.4678e+09	83	9.10557	8.49951
P52306	Rap1 GTPase-GDP dissociation stimulator 1 OS=Homo sapiens GN=RAP1GDS1 PE=1 SV=3 - [GDS1_HUMAN]	16.6235	15.82	1	6	7	7	402214642	607	66.2745	5.31299
P55735	Protein SEC13 homolog OS=Homo sapiens GN=SEC13 PE=1 SV=3 - [SEC13_HUMAN]	16.6075	36.96	1	6	6	9	7.1735e+08	322	35.5181	5.47803
P30154	Serine/threonine-protein phosphatase 2A 65 kDa regulatory subunit A beta isoform OS=Homo sapiens GN=PPP2R1B PE=1 SV=3 - [2AAB_HUMAN]	16.5854	10.32	1	1	4	7	7.38857e+08	601	66.1715	4.94482
Q8NFQ8	Torsin-1A-interacting protein 2 OS=Homo sapiens GN=TOR1AIP2 PE=1 SV=1 - [TOIP2_HUMAN]	16.576	19.15	1	3	3	4	1.05993e+08	470	51.2322	4.95752
Q8N0Z6	Tetratricopeptide repeat protein 5 OS=Homo sapiens GN=TTC5 PE=1 SV=2 - [TTC5_HUMAN]	16.5542	7.5	1	2	2	4	85424386	440	48.8969	6.48096
O00764	Pyridoxal kinase OS=Homo sapiens GN=PDXK PE=1 SV=1 - [PDXK_HUMAN]	16.5498	20.51	1	4	4	6	3.1968e+08	312	35.0799	6.12549
Q96FX7	tRNA (adenine(58)-N(1))-methyltransferase catalytic subunit TRMT61A OS=Homo sapiens GN=TRMT61A PE=1 SV=1 - [TRM61_HUMAN]	16.5477	15.22	1	3	3	4	1.15972e+08	289	31.3619	7.35693
P62995	Transformer-2 protein homolog beta OS=Homo sapiens GN=TRA2B PE=1 SV=1 - [TRA2B_HUMAN]	16.5476	19.79	1	3	3	5	5.17155e+08	288	33.6456	11.2534
Q96PU8	Protein quaking OS=Homo sapiens GN=QKI PE=1 SV=1 - [QKI_HUMAN]	16.5387	19.35	1	5	5	8	5.64539e+08	341	37.6467	8.55811
P27144	Adenylate kinase 4, mitochondrial OS=Homo sapiens GN=AK4 PE=1 SV=1 - [KAD4_HUMAN]	16.5368	31.39	1	5	5	8	5.30771e+08	223	25.2522	8.39697
P11388	DNA topoisomerase 2-alpha OS=Homo sapiens GN=TOP2A PE=1 SV=3 - [TOP2A_HUMAN]	16.5197	7.71	1	5	10	12	1.90671e+08	1531	174.276	8.71924
P61020	Ras-related protein Rab-5B OS=Homo sapiens GN=RAB5B PE=1 SV=1 - [RAB5B_HUMAN]	16.5158	21.4	1	1	4	8	1.1663e+09	215	23.6919	8.1333
Q99848	Probable rRNA-processing protein EBP2 OS=Homo sapiens GN=EBNA1BP2 PE=1 SV=2 - [EBP2_HUMAN]	16.514	13.73	1	3	3	5	405841760	306	34.8304	10.0962
Q6IBS0	Twinfilin-2 OS=Homo sapiens GN=TWF2 PE=1 SV=2 - [TWF2_HUMAN]	16.4947	26.36	1	5	5	8	3.67398e+08	349	39.5233	6.84424
Q9Y676	28S ribosomal protein S18b, mitochondrial OS=Homo sapiens GN=MRPS18B PE=1 SV=1 - [RT18B_HUMAN]	16.4942	16.28	1	3	3	5	1.34859e+08	258	29.377	9.37842
Q96PZ0	Pseudouridylate synthase 7 homolog OS=Homo sapiens GN=PUS7 PE=1 SV=2 - [PUS7_HUMAN]	16.4813	18.61	1	10	10	11	2.37714e+08	661	74.9882	6.3667
Q15370	Transcription elongation factor B polypeptide 2 OS=Homo sapiens GN=TCEB2 PE=1 SV=1 - [ELOB_HUMAN]	16.441	31.36	1	2	2	7	666902385	118	13.1246	4.88135
Q96SK2	Transmembrane protein 209 OS=Homo sapiens GN=TMEM209 PE=1 SV=2 - [TM209_HUMAN]	16.4362	10.52	1	3	3	5	9.41832e+07	561	62.8815	8.63135
P07093	Glia-derived nexin OS=Homo sapiens GN=SERPINE2 PE=1 SV=1 - [GDN_HUMAN]	16.4242	16.83	1	5	5	8	5.67761e+08	398	43.9742	9.29053
Q9H3Z4	DnaJ homolog subfamily C member 5 OS=Homo sapiens GN=DNAJC5 PE=1 SV=1 - [DNJC5_HUMAN]	16.4148	16.16	1	3	3	5	2.36401e+08	198	22.1343	5.07178
Q07866	Kinesin light chain 1 OS=Homo sapiens GN=KLC1 PE=1 SV=2 - [KLC1_HUMAN]	16.4019	16.06	4	7	7	7	3.19966e+08	573	65.2689	6.20166
Q00169	Phosphatidylinositol transfer protein alpha isoform OS=Homo sapiens GN=PITPNA PE=1 SV=2 - [PIPNA_HUMAN]	16.3972	21.85	1	4	4	6	251789177	270	31.786	6.55127
P24928	DNA-directed RNA polymerase II subunit RPB1 OS=Homo sapiens GN=POLR2A PE=1 SV=2 - [RPB1_HUMAN]	16.3948	4.01	1	5	5	6	1.91661e+08	1970	217.039	7.37158
P11177	Pyruvate dehydrogenase E1 component subunit beta, mitochondrial OS=Homo sapiens GN=PDHB PE=1 SV=3 - [ODPB_HUMAN]	16.3751	42.62	1	11	11	12	607040972	359	39.208	6.65381
P51858	Hepatoma-derived growth factor OS=Homo sapiens GN=HDGF PE=1 SV=1 - [HDGF_HUMAN]	16.3686	31.67	1	5	5	7	6.26453e+08	240	26.7719	4.729
Q7L7X3	Serine/threonine-protein kinase TAO1 OS=Homo sapiens GN=TAOK1 PE=1 SV=1 - [TAOK1_HUMAN]	16.3414	6.89	1	5	5	6	3.12983e+07	1001	115.997	7.6499
Q68EM7	Rho GTPase-activating protein 17 OS=Homo sapiens GN=ARHGAP17 PE=1 SV=1 - [RHG17_HUMAN]	16.3332	8.74	1	2	2	4	10116994	881	95.3773	7.62061
Q9UBR2	Cathepsin Z OS=Homo sapiens GN=CTSZ PE=1 SV=1 - [CATZ_HUMAN]	16.3271	19.14	1	3	3	7	318016247	303	33.8462	7.10791
Q6PI48	Aspartate--tRNA ligase, mitochondrial OS=Homo sapiens GN=DARS2 PE=1 SV=1 - [SYDM_HUMAN]	16.3242	23.41	1	9	9	9	3.35198e+08	645	73.5161	8.01611
Q9UL18	Protein argonaute-1 OS=Homo sapiens GN=AGO1 PE=1 SV=3 - [AGO1_HUMAN]	16.2959	7	4	3	3	5	6.67548e+07	857	97.1521	9.15869
P09525	Annexin A4 OS=Homo sapiens GN=ANXA4 PE=1 SV=4 - [ANXA4_HUMAN]	16.2653	26.96	1	6	6	8	5.13072e+08	319	35.8601	6.12549
P11234	Ras-related protein Ral-B OS=Homo sapiens GN=RALB PE=1 SV=1 - [RALB_HUMAN]	16.2563	26.7	1	3	5	8	5.56236e+08	206	23.3939	6.62451
Q8TAT6	Nuclear protein localization protein 4 homolog OS=Homo sapiens GN=NPLOC4 PE=1 SV=3 - [NPL4_HUMAN]	16.2432	21.55	1	8	8	10	3.96502e+08	608	68.0769	6.37939
P38159	RNA-binding motif protein, X chromosome OS=Homo sapiens GN=RBMX PE=1 SV=3 - [RBMX_HUMAN]	16.2384	10.49	4	3	3	6	1.6649e+09	391	42.3063	10.0522
P22830	Ferrochelatase, mitochondrial OS=Homo sapiens GN=FECH PE=1 SV=2 - [HEMH_HUMAN]	16.2361	13.95	1	4	4	5	1.03373e+08	423	47.8316	8.73389
P62873	Guanine nucleotide-binding protein G(I)/G(S)/G(T) subunit beta-1 OS=Homo sapiens GN=GNB1 PE=1 SV=3 - [GBB1_HUMAN]	16.2213	21.47	2	3	5	9	6.54991e+08	340	37.353	5.99854
Q13045	Protein flightless-1 homolog OS=Homo sapiens GN=FLII PE=1 SV=2 - [FLII_HUMAN]	16.2172	9.61	1	8	8	8	1.90164e+08	1269	144.66	6.04932
Q00325	Phosphate carrier protein, mitochondrial OS=Homo sapiens GN=SLC25A3 PE=1 SV=2 - [MPCP_HUMAN]	16.1724	14.09	1	5	5	6	907757024	362	40.0687	9.37842
P42285	Superkiller viralicidic activity 2-like 2 OS=Homo sapiens GN=SKIV2L2 PE=1 SV=3 - [SK2L2_HUMAN]	16.1593	15.55	1	11	11	11	2.28691e+08	1042	117.729	6.52197
O76094	Signal recognition particle subunit SRP72 OS=Homo sapiens GN=SRP72 PE=1 SV=3 - [SRP72_HUMAN]	16.1191	13.26	1	5	5	7	184026579	671	74.56	9.26123
P83731	60S ribosomal protein L24 OS=Homo sapiens GN=RPL24 PE=1 SV=1 - [RL24_HUMAN]	16.0964	29.3	1	4	4	7	2.60642e+09	157	17.7679	11.2534
O14773	Tripeptidyl-peptidase 1 OS=Homo sapiens GN=TPP1 PE=1 SV=2 - [TPP1_HUMAN]	16.0869	4.97	1	2	2	6	1020840222	563	61.2096	6.48096
Q99961	Endophilin-A2 OS=Homo sapiens GN=SH3GL1 PE=1 SV=1 - [SH3G1_HUMAN]	16.0834	29.35	1	6	6	6	5.13501e+08	368	41.464	5.42725
Q9H307	Pinin OS=Homo sapiens GN=PNN PE=1 SV=4 - [PININ_HUMAN]	16.0824	11.16	1	5	5	8	4.47522e+08	717	81.565	7.13721
P84090	Enhancer of rudimentary homolog OS=Homo sapiens GN=ERH PE=1 SV=1 - [ERH_HUMAN]	16.079	66.35	1	4	4	8	8.07383e+08	104	12.251	5.92236
Q5BKZ1	DBIRD complex subunit ZNF326 OS=Homo sapiens GN=ZNF326 PE=1 SV=2 - [ZN326_HUMAN]	16.0457	13.23	1	4	4	5	99083859	582	65.6131	5.14795
O00203	AP-3 complex subunit beta-1 OS=Homo sapiens GN=AP3B1 PE=1 SV=3 - [AP3B1_HUMAN]	16.0395	7.95	2	8	8	11	457946777	1094	121.245	6.03662
Q5JSZ5	Protein PRRC2B OS=Homo sapiens GN=PRRC2B PE=1 SV=2 - [PRC2B_HUMAN]	16.0051	1.57	1	2	2	5	9.92294e+07	2229	242.817	8.33838
Q93009	Ubiquitin carboxyl-terminal hydrolase 7 OS=Homo sapiens GN=USP7 PE=1 SV=2 - [UBP7_HUMAN]	16.003	11.43	1	8	8	9	2.1673e+08	1102	128.22	5.5542
Q68CP9	AT-rich interactive domain-containing protein 2 OS=Homo sapiens GN=ARID2 PE=1 SV=2 - [ARID2_HUMAN]	15.9915	3.38	1	3	3	4	1.33054e+07	1835	197.268	7.41553
P30046	D-dopachrome decarboxylase OS=Homo sapiens GN=DDT PE=1 SV=3 - [DOPD_HUMAN]	15.9875	22.88	2	3	3	5	1.36085e+09	118	12.7037	7.29834
Q9BS26	Endoplasmic reticulum resident protein 44 OS=Homo sapiens GN=ERP44 PE=1 SV=1 - [ERP44_HUMAN]	15.9668	23.4	1	7	7	8	1.51735e+09	406	46.9414	5.26221
P20338	Ras-related protein Rab-4A OS=Homo sapiens GN=RAB4A PE=1 SV=3 - [RAB4A_HUMAN]	15.9587	30.28	14	4	5	7	1.3581e+09	218	24.3742	6.07471
P30481	HLA class I histocompatibility antigen, B-44 alpha chain OS=Homo sapiens GN=HLA-B PE=1 SV=1 - [1B44_HUMAN]	15.9358	19.61	16	3	5	9	6.61485e+08	362	40.4561	6.03662
Q9NUQ9	Protein FAM49B OS=Homo sapiens GN=FAM49B PE=1 SV=1 - [FA49B_HUMAN]	15.9141	24.69	1	5	5	6	395385464	324	36.7246	6.06201
Q86SX6	Glutaredoxin-related protein 5, mitochondrial OS=Homo sapiens GN=GLRX5 PE=1 SV=2 - [GLRX5_HUMAN]	15.9112	31.85	1	5	5	8	197643121	157	16.6175	6.78564
Q7L1Q6	Basic leucine zipper and W2 domain-containing protein 1 OS=Homo sapiens GN=BZW1 PE=1 SV=1 - [BZW1_HUMAN]	15.9021	31.26	1	8	9	11	245967746	419	48.0127	5.92236
Q8IZ83	Aldehyde dehydrogenase family 16 member A1 OS=Homo sapiens GN=ALDH16A1 PE=1 SV=2 - [A16A1_HUMAN]	15.8954	11.72	1	6	6	7	1.39952e+08	802	85.0737	6.78564
Q96GM5	SWI/SNF-related matrix-associated actin-dependent regulator of chromatin subfamily D member 1 OS=Homo sapiens GN=SMARCD1 PE=1 SV=2 - [SMRD1_HUMAN]	15.8859	3.69	1	1	1	3	2.16971e+08	515	58.1959	9.24658
Q15637	Splicing factor 1 OS=Homo sapiens GN=SF1 PE=1 SV=4 - [SF01_HUMAN]	15.8621	16.28	1	5	5	7	5.47008e+08	639	68.2859	8.98291
Q9Y295	Developmentally-regulated GTP-binding protein 1 OS=Homo sapiens GN=DRG1 PE=1 SV=1 - [DRG1_HUMAN]	15.8594	16.35	1	5	5	6	4.13082e+08	367	40.5168	8.89502
O75521	Enoyl-CoA delta isomerase 2, mitochondrial OS=Homo sapiens GN=ECI2 PE=1 SV=4 - [ECI2_HUMAN]	15.8333	4.31	1	2	2	4	101320614	394	43.5574	8.99756
Q02318	Sterol 26-hydroxylase, mitochondrial OS=Homo sapiens GN=CYP27A1 PE=1 SV=1 - [CP27A_HUMAN]	15.8289	15.82	1	6	6	8	2.70427e+08	531	60.1963	8.89502
Q12765	Secernin-1 OS=Homo sapiens GN=SCRN1 PE=1 SV=2 - [SCRN1_HUMAN]	15.8222	21.26	1	6	6	9	1.16374e+09	414	46.3525	4.75439
Q8WUD1	Ras-related protein Rab-2B OS=Homo sapiens GN=RAB2B PE=1 SV=1 - [RAB2B_HUMAN]	15.7277	30.09	1	1	5	6	453962637	216	24.1991	7.82568
O75191	Xylulose kinase OS=Homo sapiens GN=XYLB PE=1 SV=3 - [XYLB_HUMAN]	15.6746	13.06	1	5	5	7	3.12798e+08	536	58.3449	5.85889
Q8NHU6	Tudor domain-containing protein 7 OS=Homo sapiens GN=TDRD7 PE=1 SV=2 - [TDRD7_HUMAN]	15.674	11.29	1	8	8	10	264063931	1098	123.506	7.21045
P50552	Vasodilator-stimulated phosphoprotein OS=Homo sapiens GN=VASP PE=1 SV=3 - [VASP_HUMAN]	15.6706	14.21	1	4	4	5	4.39803e+08	380	39.8051	8.93896
Q96CW1	AP-2 complex subunit mu OS=Homo sapiens GN=AP2M1 PE=1 SV=2 - [AP2M1_HUMAN]	15.6603	18.39	1	6	6	8	7.88319e+08	435	49.623	9.53955
Q13404	Ubiquitin-conjugating enzyme E2 variant 1 OS=Homo sapiens GN=UBE2V1 PE=1 SV=2 - [UB2V1_HUMAN]	15.6415	27.89	1	3	4	6	8.83457e+08	147	16.4843	7.92822
Q8IY81	pre-rRNA processing protein FTSJ3 OS=Homo sapiens GN=FTSJ3 PE=1 SV=2 - [SPB1_HUMAN]	15.6064	14.64	1	7	7	9	2.9041e+08	847	96.4992	8.39697
O15372	Eukaryotic translation initiation factor 3 subunit H OS=Homo sapiens GN=EIF3H PE=1 SV=1 - [EIF3H_HUMAN]	15.6063	13.92	1	4	4	5	5.1404e+08	352	39.9051	6.53662
P00568	Adenylate kinase isoenzyme 1 OS=Homo sapiens GN=AK1 PE=1 SV=3 - [KAD1_HUMAN]	15.5998	42.27	2	6	6	8	5.99167e+08	194	21.6213	8.63135
Q9NPL8	Complex I assembly factor TIMMDC1, mitochondrial OS=Homo sapiens GN=TIMMDC1 PE=1 SV=2 - [TIDC1_HUMAN]	15.5893	12.63	1	3	3	5	1.68352e+08	285	32.1578	8.49951
Q9UHD1	Cysteine and histidine-rich domain-containing protein 1 OS=Homo sapiens GN=CHORDC1 PE=1 SV=2 - [CHRD1_HUMAN]	15.5627	24.1	1	5	5	7	4.93395e+08	332	37.4656	7.86963
Q92797	Symplekin OS=Homo sapiens GN=SYMPK PE=1 SV=2 - [SYMPK_HUMAN]	15.5415	8.71	1	6	6	7	7.5047e+07	1274	141.059	6.12549
P26885	Peptidyl-prolyl cis-trans isomerase FKBP2 OS=Homo sapiens GN=FKBP2 PE=1 SV=2 - [FKBP2_HUMAN]	15.5382	54.23	1	5	5	9	7.18465e+08	142	15.6393	9.12939
A5YKK6	CCR4-NOT transcription complex subunit 1 OS=Homo sapiens GN=CNOT1 PE=1 SV=2 - [CNOT1_HUMAN]	15.4921	4.76	1	9	9	9	1.29866e+08	2376	266.768	7.10791
Q9C0E8	Protein lunapark OS=Homo sapiens GN=LNP PE=1 SV=2 - [LNP_HUMAN]	15.4626	10.05	1	4	4	6	2.85496e+08	428	47.7102	5.10986
Q03701	CCAAT/enhancer-binding protein zeta OS=Homo sapiens GN=CEBPZ PE=1 SV=3 - [CEBPZ_HUMAN]	15.4592	6.26	1	5	5	6	177164070	1054	120.898	5.93506
Q8TDN6	Ribosome biogenesis protein BRX1 homolog OS=Homo sapiens GN=BRIX1 PE=1 SV=2 - [BRX1_HUMAN]	15.4433	15.3	1	4	4	6	3.22888e+08	353	41.3749	9.92041
P28070	Proteasome subunit beta type-4 OS=Homo sapiens GN=PSMB4 PE=1 SV=4 - [PSB4_HUMAN]	15.4148	29.17	1	4	4	6	6.56415e+08	264	29.1855	5.97314
P25788	Proteasome subunit alpha type-3 OS=Homo sapiens GN=PSMA3 PE=1 SV=2 - [PSA3_HUMAN]	15.3941	22.35	1	6	6	10	6.80006e+08	255	28.4151	5.32568
Q15417	Calponin-3 OS=Homo sapiens GN=CNN3 PE=1 SV=1 - [CNN3_HUMAN]	15.3054	19.15	1	4	4	8	281919814	329	36.3908	6.04932
Q92804	TATA-binding protein-associated factor 2N OS=Homo sapiens GN=TAF15 PE=1 SV=1 - [RBP56_HUMAN]	15.2906	11.32	1	3	4	6	775717988	592	61.7931	8.01611
Q53HC9	Protein TSSC1 OS=Homo sapiens GN=TSSC1 PE=1 SV=2 - [TSSC1_HUMAN]	15.2867	14.99	1	4	4	6	1.27306e+08	387	43.5761	5.05908
P61026	Ras-related protein Rab-10 OS=Homo sapiens GN=RAB10 PE=1 SV=1 - [RAB10_HUMAN]	15.2751	29	14	3	4	7	1.48434e+09	200	22.5266	8.38232
Q6Y7W6	PERQ amino acid-rich with GYF domain-containing protein 2 OS=Homo sapiens GN=GIGYF2 PE=1 SV=1 - [PERQ2_HUMAN]	15.2747	9.78	1	7	7	7	4.19835e+08	1299	149.978	5.5415
Q9Y250	Leucine zipper putative tumor suppressor 1 OS=Homo sapiens GN=LZTS1 PE=1 SV=3 - [LZTS1_HUMAN]	15.2576	18.79	1	6	6	7	9.25044e+07	596	66.5719	7.09326
Q9Y3Y2	Chromatin target of PRMT1 protein OS=Homo sapiens GN=CHTOP PE=1 SV=2 - [CHTOP_HUMAN]	15.21	12.1	1	3	3	4	2.72977e+08	248	26.3803	12.2349
Q14677	Clathrin interactor 1 OS=Homo sapiens GN=CLINT1 PE=1 SV=1 - [EPN4_HUMAN]	15.2073	12.16	1	6	6	8	1.47586e+08	625	68.2158	6.41748
Q6FI81	Anamorsin OS=Homo sapiens GN=CIAPIN1 PE=1 SV=2 - [CPIN1_HUMAN]	15.1904	22.44	1	4	4	5	1.78815e+08	312	33.5611	5.61768
Q6AI08	HEAT repeat-containing protein 6 OS=Homo sapiens GN=HEATR6 PE=1 SV=1 - [HEAT6_HUMAN]	15.1666	2.2	1	1	1	3	62293633	1181	128.699	7.03467
Q9UHB9	Signal recognition particle subunit SRP68 OS=Homo sapiens GN=SRP68 PE=1 SV=2 - [SRP68_HUMAN]	15.1659	19.3	1	7	7	10	316039227	627	70.6856	8.55811
P49591	Serine--tRNA ligase, cytoplasmic OS=Homo sapiens GN=SARS PE=1 SV=3 - [SYSC_HUMAN]	15.165	15.95	1	6	6	8	7.46296e+08	514	58.7401	6.43018
P30038	Delta-1-pyrroline-5-carboxylate dehydrogenase, mitochondrial OS=Homo sapiens GN=ALDH4A1 PE=1 SV=3 - [AL4A1_HUMAN]	15.1483	11.55	1	4	4	5	2.91975e+08	563	61.6806	8.07471
Q5RKV6	Exosome complex component MTR3 OS=Homo sapiens GN=EXOSC6 PE=1 SV=1 - [EXOS6_HUMAN]	15.1126	10.29	1	1	1	3	69479178	272	28.2177	6.27783
Q9NYB9	Abl interactor 2 OS=Homo sapiens GN=ABI2 PE=1 SV=1 - [ABI2_HUMAN]	15.1081	13.26	1	3	5	6	170592932	513	55.6287	6.16357
Q9NY93	Probable ATP-dependent RNA helicase DDX56 OS=Homo sapiens GN=DDX56 PE=1 SV=1 - [DDX56_HUMAN]	15.0758	7.13	1	3	3	4	8.59329e+07	547	61.551	9.26123
Q15382	GTP-binding protein Rheb OS=Homo sapiens GN=RHEB PE=1 SV=1 - [RHEB_HUMAN]	15.0386	17.93	1	3	3	5	3.59377e+08	184	20.4845	5.92236
O14745	Na(+)/H(+) exchange regulatory cofactor NHE-RF1 OS=Homo sapiens GN=SLC9A3R1 PE=1 SV=4 - [NHRF1_HUMAN]	15.0144	16.76	1	3	3	4	3.56612e+08	358	38.8446	5.77002
Q6WCQ1	Myosin phosphatase Rho-interacting protein OS=Homo sapiens GN=MPRIP PE=1 SV=3 - [MPRIP_HUMAN]	15.0113	7.32	1	4	4	4	1.61444e+08	1025	116.461	6.21436
Q9BY67	Cell adhesion molecule 1 OS=Homo sapiens GN=CADM1 PE=1 SV=2 - [CADM1_HUMAN]	14.9813	19.46	1	4	4	5	2.83358e+08	442	48.4784	5.07178
Q86SF2	N-acetylgalactosaminyltransferase 7 OS=Homo sapiens GN=GALNT7 PE=1 SV=1 - [GALT7_HUMAN]	14.9582	9.59	1	4	4	6	360875589	657	75.341	7.10791
Q9ULV4	Coronin-1C OS=Homo sapiens GN=CORO1C PE=1 SV=1 - [COR1C_HUMAN]	14.9412	37.76	1	11	11	13	1.30091e+09	474	53.2151	7.07861
P52888	Thimet oligopeptidase OS=Homo sapiens GN=THOP1 PE=1 SV=2 - [THOP1_HUMAN]	14.9151	13.64	1	7	7	8	3.39127e+08	689	78.7895	6.04932
Q92769	Histone deacetylase 2 OS=Homo sapiens GN=HDAC2 PE=1 SV=2 - [HDAC2_HUMAN]	14.8971	20.49	1	4	6	8	6.37854e+08	488	55.3288	5.90967
O75616	GTPase Era, mitochondrial OS=Homo sapiens GN=ERAL1 PE=1 SV=2 - [ERAL1_HUMAN]	14.8941	10.53	1	2	2	5	1.88445e+08	437	48.3195	8.83643
P26639	Threonine--tRNA ligase, cytoplasmic OS=Homo sapiens GN=TARS PE=1 SV=3 - [SYTC_HUMAN]	14.8698	18.26	1	10	10	12	6.10992e+08	723	83.3819	6.66846
O75832	26S proteasome non-ATPase regulatory subunit 10 OS=Homo sapiens GN=PSMD10 PE=1 SV=1 - [PSD10_HUMAN]	14.8648	34.51	1	5	5	7	6.41388e+08	226	24.4124	6.1001
O75607	Nucleoplasmin-3 OS=Homo sapiens GN=NPM3 PE=1 SV=3 - [NPM3_HUMAN]	14.8491	20.22	1	2	2	4	5.60273e+08	178	19.3314	4.62744
Q9Y3Q8	TSC22 domain family protein 4 OS=Homo sapiens GN=TSC22D4 PE=1 SV=2 - [T22D4_HUMAN]	14.8242	12.15	1	3	3	4	7.86545e+07	395	41.0009	7.21045
P11498	Pyruvate carboxylase, mitochondrial OS=Homo sapiens GN=PC PE=1 SV=2 - [PYC_HUMAN]	14.804	8.06	1	6	6	8	3.00505e+08	1178	129.551	6.84424
Q9UGP4	LIM domain-containing protein 1 OS=Homo sapiens GN=LIMD1 PE=1 SV=1 - [LIMD1_HUMAN]	14.778	22.78	1	6	6	6	336768439	676	72.1439	6.65381
O95394	Phosphoacetylglucosamine mutase OS=Homo sapiens GN=PGM3 PE=1 SV=1 - [AGM1_HUMAN]	14.7743	10.7	1	4	4	6	2.01828e+08	542	59.8143	6.25244
O43615	Mitochondrial import inner membrane translocase subunit TIM44 OS=Homo sapiens GN=TIMM44 PE=1 SV=2 - [TIM44_HUMAN]	14.7705	18.81	1	6	6	6	3.17751e+08	452	51.3235	8.32373
P06493	Cyclin-dependent kinase 1 OS=Homo sapiens GN=CDK1 PE=1 SV=3 - [CDK1_HUMAN]	14.6882	18.86	1	4	4	5	3.03017e+08	297	34.0739	8.39697
Q14498	RNA-binding protein 39 OS=Homo sapiens GN=RBM39 PE=1 SV=2 - [RBM39_HUMAN]	14.6706	21.89	1	8	8	8	6.86525e+08	530	59.3427	10.0962
P30043	Flavin reductase (NADPH) OS=Homo sapiens GN=BLVRB PE=1 SV=3 - [BLVRB_HUMAN]	14.6666	51.46	1	6	6	6	4.86468e+08	206	22.1054	7.6499
Q6PD62	RNA polymerase-associated protein CTR9 homolog OS=Homo sapiens GN=CTR9 PE=1 SV=1 - [CTR9_HUMAN]	14.6512	4.6	1	4	4	5	1.52655e+08	1173	133.42	6.771
P36969	Phospholipid hydroperoxide glutathione peroxidase, mitochondrial OS=Homo sapiens GN=GPX4 PE=1 SV=3 - [GPX4_HUMAN]	14.6402	34.52	1	5	5	7	7.6927e+08	197	22.161	8.36768
P02787	Serotransferrin OS=Homo sapiens GN=TF PE=1 SV=3 - [TRFE_HUMAN]	14.6394	5.16	1	2	2	4	431648581	698	77.0136	7.12256
P61313	60S ribosomal protein L15 OS=Homo sapiens GN=RPL15 PE=1 SV=2 - [RL15_HUMAN]	14.6025	29.41	1	5	5	7	9.9655e+07	204	24.1311	11.6196
P48729	Casein kinase I isoform alpha OS=Homo sapiens GN=CSNK1A1 PE=1 SV=2 - [KC1A_HUMAN]	14.586	17.21	2	5	5	7	1.88827e+08	337	38.8899	9.56885
Q15349	Ribosomal protein S6 kinase alpha-2 OS=Homo sapiens GN=RPS6KA2 PE=1 SV=2 - [KS6A2_HUMAN]	14.5823	5.46	2	1	3	6	2.6668e+08	733	83.1861	8.67529
P33897	ATP-binding cassette sub-family D member 1 OS=Homo sapiens GN=ABCD1 PE=1 SV=2 - [ABCD1_HUMAN]	14.5704	6.17	1	3	3	4	1.52837e+08	745	82.8845	8.95361
Q9Y450	HBS1-like protein OS=Homo sapiens GN=HBS1L PE=1 SV=1 - [HBS1L_HUMAN]	14.5629	19.59	1	7	7	9	147295891	684	75.4256	6.60986
P23229	Integrin alpha-6 OS=Homo sapiens GN=ITGA6 PE=1 SV=5 - [ITA6_HUMAN]	14.5518	9.47	1	8	8	8	6.02403e+08	1130	126.526	6.60986
Q8N2K0	Monoacylglycerol lipase ABHD12 OS=Homo sapiens GN=ABHD12 PE=1 SV=2 - [ABD12_HUMAN]	14.5412	17.59	1	5	5	7	135275525	398	45.0682	8.646
Q14C86	GTPase-activating protein and VPS9 domain-containing protein 1 OS=Homo sapiens GN=GAPVD1 PE=1 SV=2 - [GAPD1_HUMAN]	14.5125	5.01	1	5	5	6	3.36134e+08	1478	164.877	5.22412
Q9NTK5	Obg-like ATPase 1 OS=Homo sapiens GN=OLA1 PE=1 SV=2 - [OLA1_HUMAN]	14.4985	16.16	1	5	5	8	887706691	396	44.7153	7.81104
P99999	Cytochrome c OS=Homo sapiens GN=CYCS PE=1 SV=2 - [CYC_HUMAN]	14.4805	42.86	1	6	6	9	1333822560	105	11.7411	9.56885
O60879	Protein diaphanous homolog 2 OS=Homo sapiens GN=DIAPH2 PE=1 SV=1 - [DIAP2_HUMAN]	14.4527	3	1	3	3	4	8.36919e+07	1101	125.49	6.58057
Q92575	UBX domain-containing protein 4 OS=Homo sapiens GN=UBXN4 PE=1 SV=2 - [UBXN4_HUMAN]	14.4225	11.42	1	3	3	4	2.98839e+08	508	56.7427	6.37939
A6NIZ1	Ras-related protein Rap-1b-like protein OS=Homo sapiens PE=2 SV=1 - [RP1BL_HUMAN]	14.3852	38.59	2	2	5	7	5.00169e+08	184	20.9116	5.47803
P35813	Protein phosphatase 1A OS=Homo sapiens GN=PPM1A PE=1 SV=1 - [PPM1A_HUMAN]	14.379	28.8	2	8	8	9	2.1854e+08	382	42.4207	5.36377
Q9Y680	Peptidyl-prolyl cis-trans isomerase FKBP7 OS=Homo sapiens GN=FKBP7 PE=1 SV=1 - [FKBP7_HUMAN]	14.3728	18.92	1	3	3	4	2.87969e+08	259	29.9901	6.53662
P09884	DNA polymerase alpha catalytic subunit OS=Homo sapiens GN=POLA1 PE=1 SV=2 - [DPOLA_HUMAN]	14.3726	4.04	1	4	4	6	1.05459e+08	1462	165.807	5.84619
Q16527	Cysteine and glycine-rich protein 2 OS=Homo sapiens GN=CSRP2 PE=1 SV=3 - [CSRP2_HUMAN]	14.359	10.88	1	1	1	5	9.05434e+07	193	20.9399	8.6167
Q7L2E3	Putative ATP-dependent RNA helicase DHX30 OS=Homo sapiens GN=DHX30 PE=1 SV=1 - [DHX30_HUMAN]	14.3337	10.22	1	9	9	10	4.25793e+08	1194	133.855	8.77783
Q9Y243	RAC-gamma serine/threonine-protein kinase OS=Homo sapiens GN=AKT3 PE=1 SV=1 - [AKT3_HUMAN]	14.3261	14.61	2	3	4	6	2.89775e+08	479	55.7388	6.02393
Q9H2P0	Activity-dependent neuroprotector homeobox protein OS=Homo sapiens GN=ADNP PE=1 SV=1 - [ADNP_HUMAN]	14.326	9.35	1	6	6	7	5.79545e+07	1102	123.485	7.34229
Q9H832	Ubiquitin-conjugating enzyme E2 Z OS=Homo sapiens GN=UBE2Z PE=1 SV=2 - [UBE2Z_HUMAN]	14.3222	10.45	1	2	2	3	104272102	354	38.1856	5.61768
P61019	Ras-related protein Rab-2A OS=Homo sapiens GN=RAB2A PE=1 SV=1 - [RAB2A_HUMAN]	14.3205	29.72	1	1	5	6	653554526	212	23.5308	6.53662
Q01167	Forkhead box protein K2 OS=Homo sapiens GN=FOXK2 PE=1 SV=3 - [FOXK2_HUMAN]	14.2885	7.27	1	2	2	3	8.37031e+07	660	69.0196	9.53955
O75746	Calcium-binding mitochondrial carrier protein Aralar1 OS=Homo sapiens GN=SLC25A12 PE=1 SV=2 - [CMC1_HUMAN]	14.2581	10.62	1	2	7	9	8.68819e+08	678	74.7149	8.38232
Q13123	Protein Red OS=Homo sapiens GN=IK PE=1 SV=3 - [RED_HUMAN]	14.2375	9.52	1	3	3	4	1.1089e+08	557	65.5618	6.63916
Q99729	Heterogeneous nuclear ribonucleoprotein A/B OS=Homo sapiens GN=HNRNPAB PE=1 SV=2 - [ROAA_HUMAN]	14.1881	16.57	1	4	5	8	1.55402e+09	332	36.2024	8.20654
Q9UH99	SUN domain-containing protein 2 OS=Homo sapiens GN=SUN2 PE=1 SV=3 - [SUN2_HUMAN]	14.1393	13.67	1	5	5	6	3.27398e+08	717	80.2616	6.72705
Q15061	WD repeat-containing protein 43 OS=Homo sapiens GN=WDR43 PE=1 SV=3 - [WDR43_HUMAN]	14.1163	8.57	1	3	3	4	125370594	677	74.8434	5.56689
Q9P0V9	Septin-10 OS=Homo sapiens GN=SEPT10 PE=1 SV=2 - [SEP10_HUMAN]	14.0857	23.79	1	7	8	11	9.81623e+08	454	52.5596	6.80029
Q8WXA9	Splicing regulatory glutamine/lysine-rich protein 1 OS=Homo sapiens GN=SREK1 PE=1 SV=1 - [SREK1_HUMAN]	14.0633	6.89	1	2	2	4	261699090	508	59.345	10.3892
Q96J01	THO complex subunit 3 OS=Homo sapiens GN=THOC3 PE=1 SV=1 - [THOC3_HUMAN]	14.0462	12.82	1	2	2	3	188736253	351	38.7468	6.0874
Q8TAQ2	SWI/SNF complex subunit SMARCC2 OS=Homo sapiens GN=SMARCC2 PE=1 SV=1 - [SMRC2_HUMAN]	14.0452	14.66	1	6	9	10	393429477	1214	132.797	5.69385
Q9NPF4	Probable tRNA N6-adenosine threonylcarbamoyltransferase OS=Homo sapiens GN=OSGEP PE=1 SV=1 - [OSGEP_HUMAN]	14.0388	26.87	1	5	5	5	1.51374e+08	335	36.4033	6.354
Q9BTW9	Tubulin-specific chaperone D OS=Homo sapiens GN=TBCD PE=1 SV=2 - [TBCD_HUMAN]	14.0378	5.12	1	4	4	4	3.51985e+08	1192	132.515	6.18896
Q8TDX7	Serine/threonine-protein kinase Nek7 OS=Homo sapiens GN=NEK7 PE=1 SV=1 - [NEK7_HUMAN]	14.0278	23.84	2	5	5	7	3.35929e+08	302	34.5284	8.25049
O96013	Serine/threonine-protein kinase PAK 4 OS=Homo sapiens GN=PAK4 PE=1 SV=1 - [PAK4_HUMAN]	14.0243	17.6	1	4	4	5	90386471	591	64.0322	9.72998
Q9Y6M7	Sodium bicarbonate cotransporter 3 OS=Homo sapiens GN=SLC4A7 PE=1 SV=2 - [S4A7_HUMAN]	14.0235	4.12	1	3	3	4	9.08212e+07	1214	135.957	6.7124
Q9NZN5	Rho guanine nucleotide exchange factor 12 OS=Homo sapiens GN=ARHGEF12 PE=1 SV=1 - [ARHGC_HUMAN]	14.0186	4.34	1	5	5	6	5.55041e+07	1544	173.125	5.74463
Q9NYY8	FAST kinase domain-containing protein 2 OS=Homo sapiens GN=FASTKD2 PE=1 SV=1 - [FAKD2_HUMAN]	13.979	4.93	1	2	2	3	90275053	710	81.41	8.04541
P51159	Ras-related protein Rab-27A OS=Homo sapiens GN=RAB27A PE=1 SV=3 - [RB27A_HUMAN]	13.9603	23.53	1	4	4	7	3.73666e+08	221	24.8523	5.22412
Q15286	Ras-related protein Rab-35 OS=Homo sapiens GN=RAB35 PE=1 SV=1 - [RAB35_HUMAN]	13.9534	12.44	14	1	2	5	2101454720	201	23.0108	8.29443
Q9GZL7	Ribosome biogenesis protein WDR12 OS=Homo sapiens GN=WDR12 PE=1 SV=2 - [WDR12_HUMAN]	13.9399	26	1	6	6	7	3.6175e+08	423	47.6777	5.89697
P82650	28S ribosomal protein S22, mitochondrial OS=Homo sapiens GN=MRPS22 PE=1 SV=1 - [RT22_HUMAN]	13.907	18.89	1	6	6	8	3.74582e+08	360	41.2544	7.89893
Q14681	BTB/POZ domain-containing protein KCTD2 OS=Homo sapiens GN=KCTD2 PE=1 SV=3 - [KCTD2_HUMAN]	13.8995	8.37	1	1	1	3	2.70421e+07	263	28.5092	5.2876
Q14320	Protein FAM50A OS=Homo sapiens GN=FAM50A PE=1 SV=2 - [FA50A_HUMAN]	13.888	7.96	2	2	2	5	2.7345e+08	339	40.2165	6.82959
Q9UBU6	Protein FAM8A1 OS=Homo sapiens GN=FAM8A1 PE=1 SV=1 - [FA8A1_HUMAN]	13.8877	6.78	1	1	1	2	8.17489e+07	413	44.0954	7.21045
Q96H79	Zinc finger CCCH-type antiviral protein 1-like OS=Homo sapiens GN=ZC3HAV1L PE=1 SV=2 - [ZCCHL_HUMAN]	13.8809	29.67	1	5	5	7	350511339	300	32.9405	8.1333
Q8NBJ7	Sulfatase-modifying factor 2 OS=Homo sapiens GN=SUMF2 PE=1 SV=2 - [SUMF2_HUMAN]	13.8738	20.27	1	5	5	5	640788792	301	33.8218	8.00146
Q969P0	Immunoglobulin superfamily member 8 OS=Homo sapiens GN=IGSF8 PE=1 SV=1 - [IGSF8_HUMAN]	13.8626	13.7	1	5	5	5	265959977	613	64.9935	8.00146
P14550	Alcohol dehydrogenase [NADP(+)] OS=Homo sapiens GN=AKR1A1 PE=1 SV=3 - [AK1A1_HUMAN]	13.8472	28.31	1	5	6	7	5.49559e+08	325	36.5499	6.78564
Q92879	CUGBP Elav-like family member 1 OS=Homo sapiens GN=CELF1 PE=1 SV=2 - [CELF1_HUMAN]	13.8395	10.49	1	3	4	12	2.82805e+08	486	52.0299	8.45557
Q99471	Prefoldin subunit 5 OS=Homo sapiens GN=PFDN5 PE=1 SV=2 - [PFD5_HUMAN]	13.8335	31.17	1	3	3	6	3.88574e+08	154	17.317	6.32861
Q9NR12	PDZ and LIM domain protein 7 OS=Homo sapiens GN=PDLIM7 PE=1 SV=1 - [PDLI7_HUMAN]	13.8228	14.22	1	5	5	6	1.76201e+08	457	49.8126	8.41162
O43464	Serine protease HTRA2, mitochondrial OS=Homo sapiens GN=HTRA2 PE=1 SV=2 - [HTRA2_HUMAN]	13.8184	10.92	1	3	3	4	2.02587e+08	458	48.8109	10.0669
Q9NQP4	Prefoldin subunit 4 OS=Homo sapiens GN=PFDN4 PE=1 SV=1 - [PFD4_HUMAN]	13.8114	29.85	1	4	4	5	1.71303e+08	134	15.3046	4.52588
Q6P1J9	Parafibromin OS=Homo sapiens GN=CDC73 PE=1 SV=1 - [CDC73_HUMAN]	13.7949	6.4	1	3	3	4	1.18642e+08	531	60.5391	9.61279
Q15059	Bromodomain-containing protein 3 OS=Homo sapiens GN=BRD3 PE=1 SV=1 - [BRD3_HUMAN]	13.778	4.27	1	1	2	4	1.50028e+08	726	79.4921	9.36377
Q06323	Proteasome activator complex subunit 1 OS=Homo sapiens GN=PSME1 PE=1 SV=1 - [PSME1_HUMAN]	13.7597	32.13	1	7	7	9	2048095935	249	28.705	6.02393
Q14764	Major vault protein OS=Homo sapiens GN=MVP PE=1 SV=4 - [MVP_HUMAN]	13.7487	5.71	1	4	4	5	1.65623e+08	893	99.2659	5.47803
Q86UE4	Protein LYRIC OS=Homo sapiens GN=MTDH PE=1 SV=2 - [LYRIC_HUMAN]	13.7447	16.84	1	6	6	8	1.88903e+08	582	63.7988	9.31982
Q9BZQ8	Protein Niban OS=Homo sapiens GN=FAM129A PE=1 SV=1 - [NIBAN_HUMAN]	13.7314	5.06	1	3	3	4	122969763	928	103.07	4.77979
Q12913	Receptor-type tyrosine-protein phosphatase eta OS=Homo sapiens GN=PTPRJ PE=1 SV=3 - [PTPRJ_HUMAN]	13.7056	7.4	1	6	6	7	1.71935e+08	1337	145.851	5.57959
P19105	Myosin regulatory light chain 12A OS=Homo sapiens GN=MYL12A PE=1 SV=2 - [ML12A_HUMAN]	13.6933	38.6	3	5	5	8	2521437380	171	19.7815	4.80518
P31942	Heterogeneous nuclear ribonucleoprotein H3 OS=Homo sapiens GN=HNRNPH3 PE=1 SV=2 - [HNRH3_HUMAN]	13.6888	19.36	3	5	5	5	8.21512e+08	346	36.9031	6.87354
Q6UW63	KDEL motif-containing protein 1 OS=Homo sapiens GN=KDELC1 PE=1 SV=1 - [KDEL1_HUMAN]	13.6683	12.55	1	4	4	4	1.99948e+08	502	58.0055	7.7085
Q9Y262	Eukaryotic translation initiation factor 3 subunit L OS=Homo sapiens GN=EIF3L PE=1 SV=1 - [EIF3L_HUMAN]	13.6553	15.6	1	7	7	9	6.18905e+08	564	66.6844	6.34131
Q9P0J7	E3 ubiquitin-protein ligase KCMF1 OS=Homo sapiens GN=KCMF1 PE=1 SV=2 - [KCMF1_HUMAN]	13.6501	14.17	1	3	3	4	3.6867e+07	381	41.9189	5.65576
Q3LXA3	Bifunctional ATP-dependent dihydroxyacetone kinase/FAD-AMP lyase (cyclizing) OS=Homo sapiens GN=DAK PE=1 SV=2 - [DHAK_HUMAN]	13.6356	15.48	1	5	5	6	3.30039e+08	575	58.91	7.48877
Q8NBQ5	Estradiol 17-beta-dehydrogenase 11 OS=Homo sapiens GN=HSD17B11 PE=1 SV=3 - [DHB11_HUMAN]	13.6324	32.33	1	6	6	8	4.3509e+08	300	32.9147	9.0708
P49757	Protein numb homolog OS=Homo sapiens GN=NUMB PE=1 SV=2 - [NUMB_HUMAN]	13.6321	3.53	1	1	1	3	113916584	651	70.7594	8.51416
P61201	COP9 signalosome complex subunit 2 OS=Homo sapiens GN=COPS2 PE=1 SV=1 - [CSN2_HUMAN]	13.6073	16.25	1	6	6	8	418317168	443	51.5641	5.52881
Q9NQW7	Xaa-Pro aminopeptidase 1 OS=Homo sapiens GN=XPNPEP1 PE=1 SV=3 - [XPP1_HUMAN]	13.5782	21.83	1	8	8	9	3.0886e+08	623	69.8732	5.66846
Q13033	Striatin-3 OS=Homo sapiens GN=STRN3 PE=1 SV=3 - [STRN3_HUMAN]	13.559	11.29	1	5	5	6	2.0071e+08	797	87.1553	5.36377
P48059	LIM and senescent cell antigen-like-containing domain protein 1 OS=Homo sapiens GN=LIMS1 PE=1 SV=4 - [LIMS1_HUMAN]	13.5572	22.15	2	6	6	8	2.82858e+08	325	37.2258	8.04541
P49721	Proteasome subunit beta type-2 OS=Homo sapiens GN=PSMB2 PE=1 SV=1 - [PSB2_HUMAN]	13.5553	28.36	1	5	5	6	1.31095e+09	201	22.8217	7.02002
Q6UXH1	Cysteine-rich with EGF-like domain protein 2 OS=Homo sapiens GN=CRELD2 PE=1 SV=1 - [CREL2_HUMAN]	13.5504	17.85	1	3	3	5	1.52124e+08	353	38.1658	4.58936
Q53SF7	Cordon-bleu protein-like 1 OS=Homo sapiens GN=COBLL1 PE=1 SV=2 - [COBL1_HUMAN]	13.5461	7.72	1	4	4	5	7.26833e+07	1204	131.705	6.66846
P06280	Alpha-galactosidase A OS=Homo sapiens GN=GLA PE=1 SV=1 - [AGAL_HUMAN]	13.5385	11.19	1	3	3	4	1.51536e+08	429	48.7349	5.60498
Q14571	Inositol 1,4,5-trisphosphate receptor type 2 OS=Homo sapiens GN=ITPR2 PE=1 SV=2 - [ITPR2_HUMAN]	13.5335	2	1	1	4	5	1.03508e+08	2701	307.867	6.43018
O75150	E3 ubiquitin-protein ligase BRE1B OS=Homo sapiens GN=RNF40 PE=1 SV=4 - [BRE1B_HUMAN]	13.5282	8.09	1	3	4	6	1.44353e+08	1001	113.581	6.22705
O95219	Sorting nexin-4 OS=Homo sapiens GN=SNX4 PE=1 SV=1 - [SNX4_HUMAN]	13.5282	14.44	1	4	4	4	8.09358e+07	450	51.8761	5.98584
O95674	Phosphatidate cytidylyltransferase 2 OS=Homo sapiens GN=CDS2 PE=1 SV=1 - [CDS2_HUMAN]	13.5222	11.24	1	2	2	3	2.56248e+08	445	51.3841	7.09326
Q96T88	E3 ubiquitin-protein ligase UHRF1 OS=Homo sapiens GN=UHRF1 PE=1 SV=1 - [UHRF1_HUMAN]	13.4752	7.57	1	3	3	4	6.76985e+07	793	89.757	7.56201
Q9NTZ6	RNA-binding protein 12 OS=Homo sapiens GN=RBM12 PE=1 SV=1 - [RBM12_HUMAN]	13.4224	5.58	1	4	4	6	2.17021e+08	932	97.3334	8.63135
Q13459	Unconventional myosin-IXb OS=Homo sapiens GN=MYO9B PE=1 SV=3 - [MYO9B_HUMAN]	13.3707	6.21	1	6	6	7	6.66458e+07	2157	243.249	8.74854
O75436	Vacuolar protein sorting-associated protein 26A OS=Homo sapiens GN=VPS26A PE=1 SV=2 - [VP26A_HUMAN]	13.3553	20.49	1	5	5	6	4.95309e+08	327	38.1457	6.56592
Q14137	Ribosome biogenesis protein BOP1 OS=Homo sapiens GN=BOP1 PE=1 SV=2 - [BOP1_HUMAN]	13.341	8.18	1	3	3	4	1.26806e+08	746	83.5772	6.18896
Q8WVX9	Fatty acyl-CoA reductase 1 OS=Homo sapiens GN=FAR1 PE=1 SV=1 - [FACR1_HUMAN]	13.3278	14.76	1	7	7	8	3.53313e+08	515	59.3188	9.17334
P43304	Glycerol-3-phosphate dehydrogenase, mitochondrial OS=Homo sapiens GN=GPD2 PE=1 SV=3 - [GPDM_HUMAN]	13.3275	18.84	1	10	10	10	4.37314e+08	727	80.8016	7.69385
Q14315	Filamin-C OS=Homo sapiens GN=FLNC PE=1 SV=3 - [FLNC_HUMAN]	13.3241	1.72	1	1	4	7	5.40631e+07	2725	290.841	5.97314
Q969G3	SWI/SNF-related matrix-associated actin-dependent regulator of chromatin subfamily E member 1 OS=Homo sapiens GN=SMARCE1 PE=1 SV=2 - [SMCE1_HUMAN]	13.3164	15.33	1	4	4	4	62316218	411	46.6206	4.88135
O75477	Erlin-1 OS=Homo sapiens GN=ERLIN1 PE=1 SV=1 - [ERLN1_HUMAN]	13.3123	17.92	1	4	5	7	351442088	346	38.9014	7.86963
Q9BZE9	Tether containing UBX domain for GLUT4 OS=Homo sapiens GN=ASPSCR1 PE=1 SV=1 - [ASPC1_HUMAN]	13.3112	15.37	1	5	5	6	1.68805e+08	553	60.1458	6.63916
Q9NXW2	DnaJ homolog subfamily B member 12 OS=Homo sapiens GN=DNAJB12 PE=1 SV=4 - [DJB12_HUMAN]	13.264	7.73	1	2	2	3	8.86547e+07	375	41.7928	8.52881
Q9Y6D5	Brefeldin A-inhibited guanine nucleotide-exchange protein 2 OS=Homo sapiens GN=ARFGEF2 PE=1 SV=3 - [BIG2_HUMAN]	13.2598	4.59	2	5	5	5	8.80088e+07	1785	201.909	6.32861
Q9Y281	Cofilin-2 OS=Homo sapiens GN=CFL2 PE=1 SV=1 - [COF2_HUMAN]	13.2514	20.48	1	2	4	6	7.98583e+07	166	18.7249	7.88428
Q9ULC4	Malignant T-cell-amplified sequence 1 OS=Homo sapiens GN=MCTS1 PE=1 SV=1 - [MCTS1_HUMAN]	13.2448	32.6	1	4	4	7	931070447	181	20.5418	8.82178
Q9H2K8	Serine/threonine-protein kinase TAO3 OS=Homo sapiens GN=TAOK3 PE=1 SV=2 - [TAOK3_HUMAN]	13.2383	6.9	1	4	4	4	135398440	898	105.34	7.29834
O00469	Procollagen-lysine,2-oxoglutarate 5-dioxygenase 2 OS=Homo sapiens GN=PLOD2 PE=1 SV=2 - [PLOD2_HUMAN]	13.2141	11.67	1	6	6	6	1.87238e+08	737	84.6316	6.7124
Q14108	Lysosome membrane protein 2 OS=Homo sapiens GN=SCARB2 PE=1 SV=2 - [SCRB2_HUMAN]	13.1859	20.5	1	6	6	11	813861008	478	54.2555	5.13525
O95302	Peptidyl-prolyl cis-trans isomerase FKBP9 OS=Homo sapiens GN=FKBP9 PE=1 SV=2 - [FKBP9_HUMAN]	13.1728	12.46	2	6	6	10	6.75592e+08	570	63.0435	5.08447
Q9BRR6	ADP-dependent glucokinase OS=Homo sapiens GN=ADPGK PE=1 SV=1 - [ADPGK_HUMAN]	13.1727	9.66	1	3	3	5	8.07043e+07	497	54.0547	6.20166
P60903	Protein S100-A10 OS=Homo sapiens GN=S100A10 PE=1 SV=2 - [S10AA_HUMAN]	13.1716	32.99	1	3	3	8	3.83995e+09	97	11.1955	7.37158
Q96GK7	Fumarylacetoacetate hydrolase domain-containing protein 2A OS=Homo sapiens GN=FAHD2A PE=1 SV=1 - [FAH2A_HUMAN]	13.1634	28.66	2	6	6	6	3.34034e+08	314	34.5741	8.23584
Q9H0A0	N-acetyltransferase 10 OS=Homo sapiens GN=NAT10 PE=1 SV=2 - [NAT10_HUMAN]	13.141	14.83	1	9	9	10	1.79095e+08	1025	115.657	8.26514
Q13098	COP9 signalosome complex subunit 1 OS=Homo sapiens GN=GPS1 PE=1 SV=4 - [CSN1_HUMAN]	13.1402	7.33	1	3	3	5	2.42438e+08	491	55.5012	6.7417
P12081	Histidine--tRNA ligase, cytoplasmic OS=Homo sapiens GN=HARS PE=1 SV=2 - [SYHC_HUMAN]	13.138	17.29	2	8	8	8	4.86164e+08	509	57.3742	5.88428
Q13228	Selenium-binding protein 1 OS=Homo sapiens GN=SELENBP1 PE=1 SV=2 - [SBP1_HUMAN]	13.132	24.58	1	9	9	9	3.77117e+08	472	52.3576	6.3667
Q5JRA6	Melanoma inhibitory activity protein 3 OS=Homo sapiens GN=MIA3 PE=1 SV=1 - [MIA3_HUMAN]	13.1286	5.19	1	6	6	6	1.65585e+08	1907	213.57	4.84326
O00151	PDZ and LIM domain protein 1 OS=Homo sapiens GN=PDLIM1 PE=1 SV=4 - [PDLI1_HUMAN]	13.1129	23.4	1	5	5	6	8.76879e+07	329	36.049	7.02002
Q9NRW1	Ras-related protein Rab-6B OS=Homo sapiens GN=RAB6B PE=1 SV=1 - [RAB6B_HUMAN]	13.0922	21.63	15	3	4	7	1.48625e+09	208	23.4469	5.52881
P09486	SPARC OS=Homo sapiens GN=SPARC PE=1 SV=1 - [SPRC_HUMAN]	13.0906	24.42	1	5	5	8	3.25287e+08	303	34.6097	4.84326
O00471	Exocyst complex component 5 OS=Homo sapiens GN=EXOC5 PE=1 SV=1 - [EXOC5_HUMAN]	13.0904	4.24	1	2	2	4	1.17483e+08	708	81.8008	6.7124
Q15326	Zinc finger MYND domain-containing protein 11 OS=Homo sapiens GN=ZMYND11 PE=1 SV=2 - [ZMY11_HUMAN]	13.0899	3.99	1	1	1	3	39008707	602	70.9171	8.52881
O95202	LETM1 and EF-hand domain-containing protein 1, mitochondrial OS=Homo sapiens GN=LETM1 PE=1 SV=1 - [LETM1_HUMAN]	13.0562	14.21	1	8	8	9	4.44816e+08	739	83.302	6.69775
Q9H4M7	Pleckstrin homology domain-containing family A member 4 OS=Homo sapiens GN=PLEKHA4 PE=1 SV=2 - [PKHA4_HUMAN]	12.9979	4.11	1	2	2	4	7.83887e+07	779	85.3489	10.5649
Q16718	NADH dehydrogenase [ubiquinone] 1 alpha subcomplex subunit 5 OS=Homo sapiens GN=NDUFA5 PE=1 SV=3 - [NDUA5_HUMAN]	12.9891	57.76	1	4	4	5	2.60714e+08	116	13.4502	5.98584
P36507	Dual specificity mitogen-activated protein kinase kinase 2 OS=Homo sapiens GN=MAP2K2 PE=1 SV=1 - [MP2K2_HUMAN]	12.9318	20	1	2	4	6	4.56877e+08	400	44.3961	6.55127
P49750	YLP motif-containing protein 1 OS=Homo sapiens GN=YLPM1 PE=1 SV=3 - [YLPM1_HUMAN]	12.9289	5.79	1	7	7	7	1.37758e+08	1951	219.849	6.56592
Q6P5R6	60S ribosomal protein L22-like 1 OS=Homo sapiens GN=RPL22L1 PE=1 SV=2 - [RL22L_HUMAN]	12.9065	19.67	1	2	2	4	3.47738e+08	122	14.5976	9.37842
Q9HC38	Glyoxalase domain-containing protein 4 OS=Homo sapiens GN=GLOD4 PE=1 SV=1 - [GLOD4_HUMAN]	12.902	22.04	1	5	5	6	1.06371e+09	313	34.7713	5.60498
Q9UPN7	Serine/threonine-protein phosphatase 6 regulatory subunit 1 OS=Homo sapiens GN=PPP6R1 PE=1 SV=5 - [PP6R1_HUMAN]	12.889	6.13	1	2	2	4	282309637	881	96.6637	4.55127
Q9NX40	OCIA domain-containing protein 1 OS=Homo sapiens GN=OCIAD1 PE=1 SV=1 - [OCAD1_HUMAN]	12.886	24.08	1	4	4	6	2.50388e+08	245	27.6088	7.48877
P69849	Nodal modulator 3 OS=Homo sapiens GN=NOMO3 PE=2 SV=2 - [NOMO3_HUMAN]	12.8814	8.02	3	6	6	7	311390748	1222	134.049	5.66846
Q9H3K6	BolA-like protein 2 OS=Homo sapiens GN=BOLA2 PE=1 SV=1 - [BOLA2_HUMAN]	12.872	40.7	1	2	2	5	285298970	86	10.1102	6.52197
Q9UBQ0	Vacuolar protein sorting-associated protein 29 OS=Homo sapiens GN=VPS29 PE=1 SV=1 - [VPS29_HUMAN]	12.8699	19.78	1	3	3	5	5.51617e+08	182	20.4927	6.78564
Q14149	MORC family CW-type zinc finger protein 3 OS=Homo sapiens GN=MORC3 PE=1 SV=3 - [MORC3_HUMAN]	12.8673	2.45	1	1	1	3	8.0857e+07	939	107.045	5.60498
P22307	Non-specific lipid-transfer protein OS=Homo sapiens GN=SCP2 PE=1 SV=2 - [NLTP_HUMAN]	12.8606	13.71	1	6	6	6	8.07507e+08	547	58.9556	6.88818
P35270	Sepiapterin reductase OS=Homo sapiens GN=SPR PE=1 SV=1 - [SPRE_HUMAN]	12.857	19.92	1	3	3	4	3.54357e+08	261	28.0308	8.04541
Q8TD19	Serine/threonine-protein kinase Nek9 OS=Homo sapiens GN=NEK9 PE=1 SV=2 - [NEK9_HUMAN]	12.8394	15.12	1	9	9	9	512683361	979	107.1	5.74463
Q00535	Cyclin-dependent-like kinase 5 OS=Homo sapiens GN=CDK5 PE=1 SV=3 - [CDK5_HUMAN]	12.8293	24.66	1	6	6	6	3.92411e+08	292	33.2832	7.66455
P67812	Signal peptidase complex catalytic subunit SEC11A OS=Homo sapiens GN=SEC11A PE=1 SV=1 - [SC11A_HUMAN]	12.7779	19.55	1	6	6	7	2.88908e+08	179	20.6121	9.48096
Q00534	Cyclin-dependent kinase 6 OS=Homo sapiens GN=CDK6 PE=1 SV=1 - [CDK6_HUMAN]	12.7572	16.87	1	4	4	4	1.46957e+08	326	36.915	6.45557
Q14566	DNA replication licensing factor MCM6 OS=Homo sapiens GN=MCM6 PE=1 SV=1 - [MCM6_HUMAN]	12.757	8.16	1	6	6	7	353172458	821	92.8312	5.41455
P24941	Cyclin-dependent kinase 2 OS=Homo sapiens GN=CDK2 PE=1 SV=2 - [CDK2_HUMAN]	12.7554	23.83	1	4	5	6	4.68356e+08	298	33.908	8.67529
Q8NBT2	Kinetochore protein Spc24 OS=Homo sapiens GN=SPC24 PE=1 SV=2 - [SPC24_HUMAN]	12.7552	19.29	1	2	2	4	142867061	197	22.4644	4.70361
Q96EY1	DnaJ homolog subfamily A member 3, mitochondrial OS=Homo sapiens GN=DNAJA3 PE=1 SV=2 - [DNJA3_HUMAN]	12.7489	13.33	1	5	5	5	279175281	480	52.4555	9.26123
P04233	HLA class II histocompatibility antigen gamma chain OS=Homo sapiens GN=CD74 PE=1 SV=3 - [HG2A_HUMAN]	12.7373	18.92	1	4	4	5	4.00641e+08	296	33.4937	8.44092
Q5T1C6	Acyl-coenzyme A thioesterase THEM4 OS=Homo sapiens GN=THEM4 PE=1 SV=1 - [THEM4_HUMAN]	12.7274	12.08	1	2	2	5	3.23245e+08	240	27.1116	8.27979
Q9BQ52	Zinc phosphodiesterase ELAC protein 2 OS=Homo sapiens GN=ELAC2 PE=1 SV=2 - [RNZ2_HUMAN]	12.7241	14.53	1	7	7	7	2.28967e+08	826	92.1602	7.89893
Q12824	SWI/SNF-related matrix-associated actin-dependent regulator of chromatin subfamily B member 1 OS=Homo sapiens GN=SMARCB1 PE=1 SV=2 - [SNF5_HUMAN]	12.7219	18.7	1	4	4	6	801154377	385	44.1132	6.22705
P31947	14-3-3 protein sigma OS=Homo sapiens GN=SFN PE=1 SV=1 - [1433S_HUMAN]	12.7197	18.15	1	1	4	12	8.27314e+09	248	27.7567	4.7417
Q9BTT0	Acidic leucine-rich nuclear phosphoprotein 32 family member E OS=Homo sapiens GN=ANP32E PE=1 SV=1 - [AN32E_HUMAN]	12.7152	17.16	1	4	4	6	6.71064e+08	268	30.6738	3.85303
P13984	General transcription factor IIF subunit 2 OS=Homo sapiens GN=GTF2F2 PE=1 SV=2 - [T2FB_HUMAN]	12.7033	19.28	1	2	2	3	356717660	249	28.3628	9.23193
Q16513	Serine/threonine-protein kinase N2 OS=Homo sapiens GN=PKN2 PE=1 SV=1 - [PKN2_HUMAN]	12.6939	7.93	1	4	4	5	87783350	984	111.964	6.30322
Q7Z422	SUZ domain-containing protein 1 OS=Homo sapiens GN=SZRD1 PE=1 SV=1 - [SZRD1_HUMAN]	12.6895	28.29	1	2	2	3	401901076	152	16.9869	8.95361
P17301	Integrin alpha-2 OS=Homo sapiens GN=ITGA2 PE=1 SV=1 - [ITA2_HUMAN]	12.6873	7.11	1	6	6	6	1.3645e+08	1181	129.214	5.31299
O75964	ATP synthase subunit g, mitochondrial OS=Homo sapiens GN=ATP5L PE=1 SV=3 - [ATP5L_HUMAN]	12.6865	47.57	1	5	5	7	658641492	103	11.4212	9.64209
P42025	Beta-centractin OS=Homo sapiens GN=ACTR1B PE=1 SV=1 - [ACTY_HUMAN]	12.6628	30.32	1	3	6	9	7.86392e+08	376	42.2667	6.40479
Q92544	Transmembrane 9 superfamily member 4 OS=Homo sapiens GN=TM9SF4 PE=1 SV=2 - [TM9S4_HUMAN]	12.6604	8.1	1	3	3	4	418548112	642	74.4697	6.53662
Q9UMS0	NFU1 iron-sulfur cluster scaffold homolog, mitochondrial OS=Homo sapiens GN=NFU1 PE=1 SV=2 - [NFU1_HUMAN]	12.6528	20.47	1	4	4	5	2.72389e+08	254	28.4444	5.07178
O43432	Eukaryotic translation initiation factor 4 gamma 3 OS=Homo sapiens GN=EIF4G3 PE=1 SV=2 - [IF4G3_HUMAN]	12.6482	5.87	1	3	7	8	151521908	1585	176.542	5.37646
Q07954	Prolow-density lipoprotein receptor-related protein 1 OS=Homo sapiens GN=LRP1 PE=1 SV=2 - [LRP1_HUMAN]	12.6434	1.21	1	3	3	5	1.17501e+08	4544	504.276	5.38916
Q16585	Beta-sarcoglycan OS=Homo sapiens GN=SGCB PE=1 SV=1 - [SGCB_HUMAN]	12.6405	19.18	1	3	3	4	1.52847e+08	318	34.7547	8.6167
P30626	Sorcin OS=Homo sapiens GN=SRI PE=1 SV=1 - [SORCN_HUMAN]	12.6341	25.25	1	4	4	6	1.35071e+09	198	21.6624	5.59229
P18858	DNA ligase 1 OS=Homo sapiens GN=LIG1 PE=1 SV=1 - [DNLI1_HUMAN]	12.6336	11.64	1	6	6	6	7.44213e+07	919	101.673	5.61768
Q99496	E3 ubiquitin-protein ligase RING2 OS=Homo sapiens GN=RNF2 PE=1 SV=1 - [RING2_HUMAN]	12.6253	8.93	1	2	2	4	1.34454e+08	336	37.6316	6.84424
Q6ZNB6	NF-X1-type zinc finger protein NFXL1 OS=Homo sapiens GN=NFXL1 PE=1 SV=2 - [NFXL1_HUMAN]	12.6151	7.24	1	3	3	4	6.79232e+07	911	101.27	8.41162
Q05397	Focal adhesion kinase 1 OS=Homo sapiens GN=PTK2 PE=1 SV=2 - [FAK1_HUMAN]	12.607	8.17	1	6	6	6	1.78003e+08	1052	119.157	6.62451
Q9BSJ2	Gamma-tubulin complex component 2 OS=Homo sapiens GN=TUBGCP2 PE=1 SV=2 - [GCP2_HUMAN]	12.5985	7.87	1	6	6	6	1.07253e+08	902	102.469	6.84424
Q14376	UDP-glucose 4-epimerase OS=Homo sapiens GN=GALE PE=1 SV=2 - [GALE_HUMAN]	12.5968	16.67	1	4	4	4	206141913	348	38.2573	6.72705
Q96LD4	Tripartite motif-containing protein 47 OS=Homo sapiens GN=TRIM47 PE=1 SV=2 - [TRI47_HUMAN]	12.5895	8.31	1	3	3	4	9.05454e+07	638	69.4879	6.44287
Q15819	Ubiquitin-conjugating enzyme E2 variant 2 OS=Homo sapiens GN=UBE2V2 PE=1 SV=4 - [UB2V2_HUMAN]	12.589	17.93	1	1	2	4	937406464	145	16.3522	8.08936
P98179	Putative RNA-binding protein 3 OS=Homo sapiens GN=RBM3 PE=1 SV=1 - [RBM3_HUMAN]	12.5879	11.46	1	1	1	3	633848568	157	17.16	8.90967
Q9NX55	Huntingtin-interacting protein K OS=Homo sapiens GN=HYPK PE=1 SV=2 - [HYPK_HUMAN]	12.5807	28.68	1	2	2	4	519517896	129	14.6564	4.93213
O94855	Protein transport protein Sec24D OS=Homo sapiens GN=SEC24D PE=1 SV=2 - [SC24D_HUMAN]	12.5774	10.76	1	7	7	9	1.93185e+08	1032	112.936	7.25439
Q5H9R7	Serine/threonine-protein phosphatase 6 regulatory subunit 3 OS=Homo sapiens GN=PPP6R3 PE=1 SV=2 - [PP6R3_HUMAN]	12.5549	12.26	1	6	6	9	2.0622e+08	873	97.6076	4.60205
P30405	Peptidyl-prolyl cis-trans isomerase F, mitochondrial OS=Homo sapiens GN=PPIF PE=1 SV=1 - [PPIF_HUMAN]	12.5547	41.55	1	4	4	5	5.54258e+08	207	22.0262	9.37842
Q9Y639	Neuroplastin OS=Homo sapiens GN=NPTN PE=1 SV=2 - [NPTN_HUMAN]	12.5322	11.56	1	4	4	7	4.73918e+08	398	44.3595	7.98682
O60306	Intron-binding protein aquarius OS=Homo sapiens GN=AQR PE=1 SV=4 - [AQR_HUMAN]	12.5197	5.25	1	5	5	6	6.4336e+08	1485	171.186	6.3667
Q13765	Nascent polypeptide-associated complex subunit alpha OS=Homo sapiens GN=NACA PE=1 SV=1 - [NACA_HUMAN]	12.5127	27.91	2	4	4	6	3172410244	215	23.3697	4.56396
P49366	Deoxyhypusine synthase OS=Homo sapiens GN=DHPS PE=1 SV=1 - [DHYS_HUMAN]	12.5071	12.47	1	3	3	4	271455420	369	40.9446	5.36377
Q6P2E9	Enhancer of mRNA-decapping protein 4 OS=Homo sapiens GN=EDC4 PE=1 SV=1 - [EDC4_HUMAN]	12.4951	5.57	1	5	5	6	1.6339e+08	1401	151.567	5.85889
O43815	Striatin OS=Homo sapiens GN=STRN PE=1 SV=4 - [STRN_HUMAN]	12.47	8.21	1	4	4	6	1.76698e+08	780	86.0788	5.2749
P48739	Phosphatidylinositol transfer protein beta isoform OS=Homo sapiens GN=PITPNB PE=1 SV=2 - [PIPNB_HUMAN]	12.451	21.03	1	4	4	6	7.91761e+08	271	31.5199	6.87354
O43516	WAS/WASL-interacting protein family member 1 OS=Homo sapiens GN=WIPF1 PE=1 SV=3 - [WIPF1_HUMAN]	12.4392	14.71	1	4	4	5	1.68673e+08	503	51.2274	11.4731
Q13619	Cullin-4A OS=Homo sapiens GN=CUL4A PE=1 SV=3 - [CUL4A_HUMAN]	12.4337	7.91	1	3	5	5	2.53669e+08	759	87.6244	8.1333
P78356	Phosphatidylinositol 5-phosphate 4-kinase type-2 beta OS=Homo sapiens GN=PIP4K2B PE=1 SV=1 - [PI42B_HUMAN]	12.4308	7.45	1	1	2	4	4.33456e+07	416	47.3478	7.32764
Q9Y3U8	60S ribosomal protein L36 OS=Homo sapiens GN=RPL36 PE=1 SV=3 - [RL36_HUMAN]	12.4136	19.05	1	3	3	5	1.24859e+09	105	12.2459	11.5903
O14981	TATA-binding protein-associated factor 172 OS=Homo sapiens GN=BTAF1 PE=1 SV=2 - [BTAF1_HUMAN]	12.4132	2.76	1	3	3	4	7.51397e+07	1849	206.756	6.52197
P53999	Activated RNA polymerase II transcriptional coactivator p15 OS=Homo sapiens GN=SUB1 PE=1 SV=3 - [TCP4_HUMAN]	12.3912	37.01	1	4	4	6	919638937	127	14.3864	9.59814
P27694	Replication protein A 70 kDa DNA-binding subunit OS=Homo sapiens GN=RPA1 PE=1 SV=2 - [RFA1_HUMAN]	12.3755	12.99	1	6	6	9	1.75114e+08	616	68.0953	7.21045
Q93074	Mediator of RNA polymerase II transcription subunit 12 OS=Homo sapiens GN=MED12 PE=1 SV=4 - [MED12_HUMAN]	12.3623	1.7	1	2	2	3	1.08603e+08	2177	242.928	7.04932
Q15042	Rab3 GTPase-activating protein catalytic subunit OS=Homo sapiens GN=RAB3GAP1 PE=1 SV=3 - [RB3GP_HUMAN]	12.3503	9.07	1	6	6	7	2.72881e+08	981	110.454	5.5542
Q9BYG3	MKI67 FHA domain-interacting nucleolar phosphoprotein OS=Homo sapiens GN=NIFK PE=1 SV=1 - [MK67I_HUMAN]	12.3487	25.26	1	5	5	6	238827886	293	34.201	9.87646
P08651	Nuclear factor 1 C-type OS=Homo sapiens GN=NFIC PE=1 SV=2 - [NFIC_HUMAN]	12.3343	6.89	1	2	2	4	1.18578e+08	508	55.64	8.38232
Q9UNY4	Transcription termination factor 2 OS=Homo sapiens GN=TTF2 PE=1 SV=2 - [TTF2_HUMAN]	12.3301	7.23	1	5	5	8	4.3951e+07	1162	129.508	8.36768
Q9Y394	Dehydrogenase/reductase SDR family member 7 OS=Homo sapiens GN=DHRS7 PE=1 SV=1 - [DHRS7_HUMAN]	12.2857	16.52	1	4	4	4	2.28807e+08	339	38.2741	8.32373
Q92925	SWI/SNF-related matrix-associated actin-dependent regulator of chromatin subfamily D member 2 OS=Homo sapiens GN=SMARCD2 PE=1 SV=3 - [SMRD2_HUMAN]	12.2827	15.44	2	4	4	4	1.15819e+08	531	58.8836	9.64209
Q96QK1	Vacuolar protein sorting-associated protein 35 OS=Homo sapiens GN=VPS35 PE=1 SV=2 - [VPS35_HUMAN]	12.2823	10.8	1	6	6	7	4.25511e+08	796	91.6489	5.49072
O14737	Programmed cell death protein 5 OS=Homo sapiens GN=PDCD5 PE=1 SV=3 - [PDCD5_HUMAN]	12.2695	28.8	1	4	4	6	8.76251e+08	125	14.2763	6.03662
O15085	Rho guanine nucleotide exchange factor 11 OS=Homo sapiens GN=ARHGEF11 PE=1 SV=1 - [ARHGB_HUMAN]	12.2652	4.86	1	4	4	5	8.96462e+07	1522	167.601	5.50342
Q5ZPR3	CD276 antigen OS=Homo sapiens GN=CD276 PE=1 SV=1 - [CD276_HUMAN]	12.2632	16.48	1	3	3	4	5.29075e+08	534	57.1995	4.90674
O95819	Mitogen-activated protein kinase kinase kinase kinase 4 OS=Homo sapiens GN=MAP4K4 PE=1 SV=2 - [M4K4_HUMAN]	12.2547	5.65	1	2	5	5	1.61864e+08	1239	142.013	7.45947
Q16774	Guanylate kinase OS=Homo sapiens GN=GUK1 PE=1 SV=2 - [KGUA_HUMAN]	12.219	25.89	1	3	3	4	2.79214e+08	197	21.7122	6.55127
Q9HAV0	Guanine nucleotide-binding protein subunit beta-4 OS=Homo sapiens GN=GNB4 PE=1 SV=3 - [GBB4_HUMAN]	12.2023	15	2	3	4	4	162275881	340	37.543	5.99854
P55268	Laminin subunit beta-2 OS=Homo sapiens GN=LAMB2 PE=1 SV=2 - [LAMB2_HUMAN]	12.1994	3.17	1	3	3	3	8.33474e+07	1798	195.854	6.52197
Q9Y4W6	AFG3-like protein 2 OS=Homo sapiens GN=AFG3L2 PE=1 SV=2 - [AFG32_HUMAN]	12.1737	7.78	1	6	7	8	4.25022e+08	797	88.5282	8.66064
Q9UKF6	Cleavage and polyadenylation specificity factor subunit 3 OS=Homo sapiens GN=CPSF3 PE=1 SV=1 - [CPSF3_HUMAN]	12.1715	8.92	1	5	5	6	2.0884e+08	684	77.4362	5.60498
O76054	SEC14-like protein 2 OS=Homo sapiens GN=SEC14L2 PE=1 SV=1 - [S14L2_HUMAN]	12.1682	12.66	1	4	4	5	1.64536e+08	403	46.1156	7.84033
O00303	Eukaryotic translation initiation factor 3 subunit F OS=Homo sapiens GN=EIF3F PE=1 SV=1 - [EIF3F_HUMAN]	12.1582	20.73	1	5	5	7	7.79595e+08	357	37.5402	5.45264
Q5HYK3	2-methoxy-6-polyprenyl-1,4-benzoquinol methylase, mitochondrial OS=Homo sapiens GN=COQ5 PE=1 SV=2 - [COQ5_HUMAN]	12.1536	10.09	1	2	2	3	7.2052e+07	327	37.1168	6.94678
P50443	Sulfate transporter OS=Homo sapiens GN=SLC26A2 PE=1 SV=2 - [S26A2_HUMAN]	12.1497	8.12	1	3	3	5	5.26094e+07	739	81.6089	8.38232
Q6P3W7	SCY1-like protein 2 OS=Homo sapiens GN=SCYL2 PE=1 SV=1 - [SCYL2_HUMAN]	12.1455	10.12	1	5	5	6	1.10551e+08	929	103.642	8.22119
Q96DX5	Ankyrin repeat and SOCS box protein 9 OS=Homo sapiens GN=ASB9 PE=1 SV=1 - [ASB9_HUMAN]	12.1343	21.77	1	4	4	5	1.3469e+08	294	31.8372	6.97607
P31641	Sodium- and chloride-dependent taurine transporter OS=Homo sapiens GN=SLC6A6 PE=1 SV=2 - [SC6A6_HUMAN]	12.129	4.84	1	1	1	2	8.66151e+06	620	69.7836	7.38623
Q9Y697	Cysteine desulfurase, mitochondrial OS=Homo sapiens GN=NFS1 PE=1 SV=3 - [NFS1_HUMAN]	12.1254	9.63	1	3	3	4	6.7983e+07	457	50.1639	8.30908
O15075	Serine/threonine-protein kinase DCLK1 OS=Homo sapiens GN=DCLK1 PE=1 SV=2 - [DCLK1_HUMAN]	12.1242	5.81	1	3	3	5	3.22819e+08	740	82.173	8.66064
Q9Y4P3	Transducin beta-like protein 2 OS=Homo sapiens GN=TBL2 PE=1 SV=1 - [TBL2_HUMAN]	12.1108	8.5	1	3	3	4	1.62692e+08	447	49.7662	9.43701
Q15836	Vesicle-associated membrane protein 3 OS=Homo sapiens GN=VAMP3 PE=1 SV=3 - [VAMP3_HUMAN]	12.0549	40	1	1	3	4	392157436	100	11.302	8.79248
P48426	Phosphatidylinositol 5-phosphate 4-kinase type-2 alpha OS=Homo sapiens GN=PIP4K2A PE=1 SV=2 - [PI42A_HUMAN]	12.0536	7.64	1	1	2	4	1.20957e+08	406	46.1955	6.99072
P12109	Collagen alpha-1(VI) chain OS=Homo sapiens GN=COL6A1 PE=1 SV=3 - [CO6A1_HUMAN]	12.0522	6.91	1	5	5	6	80794148	1028	108.462	5.42725
P49790	Nuclear pore complex protein Nup153 OS=Homo sapiens GN=NUP153 PE=1 SV=2 - [NU153_HUMAN]	12.0423	12.88	1	12	12	12	1.82048e+08	1475	153.843	8.73389
Q10471	Polypeptide N-acetylgalactosaminyltransferase 2 OS=Homo sapiens GN=GALNT2 PE=1 SV=1 - [GALT2_HUMAN]	12.0422	15.41	1	6	6	7	2.30942e+08	571	64.6915	8.35303
P07203	Glutathione peroxidase 1 OS=Homo sapiens GN=GPX1 PE=1 SV=4 - [GPX1_HUMAN]	12.0218	23.15	1	3	3	5	6.13868e+08	203	22.0751	6.55127
Q6XUX3	Dual serine/threonine and tyrosine protein kinase OS=Homo sapiens GN=DSTYK PE=1 SV=2 - [DUSTY_HUMAN]	11.9959	3.01	1	3	3	4	2.45014e+07	929	105.139	6.7417
Q8TCC3	39S ribosomal protein L30, mitochondrial OS=Homo sapiens GN=MRPL30 PE=1 SV=1 - [RM30_HUMAN]	11.9771	24.22	1	2	2	3	4.37892e+07	161	18.5341	9.99365
Q07666	KH domain-containing, RNA-binding, signal transduction-associated protein 1 OS=Homo sapiens GN=KHDRBS1 PE=1 SV=1 - [KHDR1_HUMAN]	11.9762	11.96	2	4	4	6	6.45666e+08	443	48.1972	8.66064
Q13564	NEDD8-activating enzyme E1 regulatory subunit OS=Homo sapiens GN=NAE1 PE=1 SV=1 - [ULA1_HUMAN]	11.9525	10.86	1	4	4	5	1.25176e+08	534	60.2086	5.40186
Q12965	Unconventional myosin-Ie OS=Homo sapiens GN=MYO1E PE=1 SV=2 - [MYO1E_HUMAN]	11.9371	5.69	2	5	5	6	1.71912e+08	1108	126.982	8.92432
O15321	Transmembrane 9 superfamily member 1 OS=Homo sapiens GN=TM9SF1 PE=2 SV=2 - [TM9S1_HUMAN]	11.9327	9.9	1	3	3	4	5.95237e+08	606	68.8163	7.1665
Q9Y2R9	28S ribosomal protein S7, mitochondrial OS=Homo sapiens GN=MRPS7 PE=1 SV=2 - [RT07_HUMAN]	11.914	28.51	1	5	5	6	2.73695e+08	242	28.116	9.99365
O94992	Protein HEXIM1 OS=Homo sapiens GN=HEXIM1 PE=1 SV=1 - [HEXI1_HUMAN]	11.9016	14.76	1	2	2	3	160522483	359	40.5985	4.89404
Q9Y653	G-protein coupled receptor 56 OS=Homo sapiens GN=GPR56 PE=1 SV=2 - [GPR56_HUMAN]	11.9006	8.08	1	3	3	4	1.19547e+08	693	77.6882	8.48486
O43709	Probable 18S rRNA (guanine-N(7))-methyltransferase OS=Homo sapiens GN=WBSCR22 PE=1 SV=2 - [WBS22_HUMAN]	11.8994	24.91	1	4	4	5	2.70324e+08	281	31.8601	8.73389
Q13085	Acetyl-CoA carboxylase 1 OS=Homo sapiens GN=ACACA PE=1 SV=2 - [ACACA_HUMAN]	11.8788	5.33	2	9	9	10	1.75354e+08	2346	265.385	6.3667
P23786	Carnitine O-palmitoyltransferase 2, mitochondrial OS=Homo sapiens GN=CPT2 PE=1 SV=2 - [CPT2_HUMAN]	11.8652	9.73	1	6	6	7	1.95047e+08	658	73.7304	8.17725
Q9P0K7	Ankycorbin OS=Homo sapiens GN=RAI14 PE=1 SV=2 - [RAI14_HUMAN]	11.8618	6.94	1	5	5	5	1.82701e+08	980	109.973	6.21436
Q9H6R4	Nucleolar protein 6 OS=Homo sapiens GN=NOL6 PE=1 SV=2 - [NOL6_HUMAN]	11.8391	7.5	1	4	4	5	110856972	1146	127.513	7.63525
O43920	NADH dehydrogenase [ubiquinone] iron-sulfur protein 5 OS=Homo sapiens GN=NDUFS5 PE=1 SV=3 - [NDUS5_HUMAN]	11.8359	49.06	1	4	4	5	3.09566e+08	106	12.5094	9.14404
Q9H074	Polyadenylate-binding protein-interacting protein 1 OS=Homo sapiens GN=PAIP1 PE=1 SV=1 - [PAIP1_HUMAN]	11.8269	17.54	1	3	3	5	2.23633e+08	479	53.4911	4.80518
Q13151	Heterogeneous nuclear ribonucleoprotein A0 OS=Homo sapiens GN=HNRNPA0 PE=1 SV=1 - [ROA0_HUMAN]	11.8227	28.2	1	5	6	7	434102638	305	30.8218	9.29053
Q15437	Protein transport protein Sec23B OS=Homo sapiens GN=SEC23B PE=1 SV=2 - [SC23B_HUMAN]	11.813	14.99	1	6	9	9	5.76165e+08	767	86.4235	6.88818
A0AVT1	Ubiquitin-like modifier-activating enzyme 6 OS=Homo sapiens GN=UBA6 PE=1 SV=1 - [UBA6_HUMAN]	11.7956	3.8	1	3	3	5	182761063	1052	117.895	6.13818
O95292	Vesicle-associated membrane protein-associated protein B/C OS=Homo sapiens GN=VAPB PE=1 SV=3 - [VAPB_HUMAN]	11.7716	27.57	1	4	5	8	7.3033e+08	243	27.2111	7.29834
Q9HD20	Manganese-transporting ATPase 13A1 OS=Homo sapiens GN=ATP13A1 PE=1 SV=2 - [AT131_HUMAN]	11.7639	9.14	1	7	7	9	4.56625e+08	1204	132.87	8.1333
P63027	Vesicle-associated membrane protein 2 OS=Homo sapiens GN=VAMP2 PE=1 SV=3 - [VAMP2_HUMAN]	11.7454	34.48	1	1	3	3	343678044	116	12.6547	8.1333
P49720	Proteasome subunit beta type-3 OS=Homo sapiens GN=PSMB3 PE=1 SV=2 - [PSB3_HUMAN]	11.7284	23.9	1	5	5	8	9.92222e+08	205	22.9335	6.55127
P26583	High mobility group protein B2 OS=Homo sapiens GN=HMGB2 PE=1 SV=2 - [HMGB2_HUMAN]	11.72	12.92	1	2	3	6	9.06416e+08	209	24.0187	7.81104
O00487	26S proteasome non-ATPase regulatory subunit 14 OS=Homo sapiens GN=PSMD14 PE=1 SV=1 - [PSDE_HUMAN]	11.7141	38.39	1	6	6	8	7.91955e+08	310	34.5546	6.52197
P23368	NAD-dependent malic enzyme, mitochondrial OS=Homo sapiens GN=ME2 PE=1 SV=1 - [MAOM_HUMAN]	11.7122	10.1	1	4	4	6	3.09225e+08	584	65.4018	7.60596
Q16822	Phosphoenolpyruvate carboxykinase [GTP], mitochondrial OS=Homo sapiens GN=PCK2 PE=1 SV=3 - [PCKGM_HUMAN]	11.7081	10.94	1	3	3	4	5.51183e+07	640	70.6846	7.62061
Q5JVF3	PCI domain-containing protein 2 OS=Homo sapiens GN=PCID2 PE=1 SV=2 - [PCID2_HUMAN]	11.7021	9.52	1	2	2	3	172401454	399	45.9998	8.52881
Q8TBA6	Golgin subfamily A member 5 OS=Homo sapiens GN=GOLGA5 PE=1 SV=3 - [GOGA5_HUMAN]	11.6935	8.07	1	3	3	3	8.3269e+07	731	82.9738	5.8335
Q53H12	Acylglycerol kinase, mitochondrial OS=Homo sapiens GN=AGK PE=1 SV=2 - [AGK_HUMAN]	11.693	14.45	1	4	4	5	3.4453e+08	422	47.1074	8.08936
Q9P2Q2	FERM domain-containing protein 4A OS=Homo sapiens GN=FRMD4A PE=1 SV=3 - [FRM4A_HUMAN]	11.6893	9.53	1	5	5	5	6.2061e+07	1039	115.387	8.86572
Q9UHI6	Probable ATP-dependent RNA helicase DDX20 OS=Homo sapiens GN=DDX20 PE=1 SV=2 - [DDX20_HUMAN]	11.6703	6.8	1	4	4	5	1.5636e+08	824	92.1825	6.94678
Q9NR31	GTP-binding protein SAR1a OS=Homo sapiens GN=SAR1A PE=1 SV=1 - [SAR1A_HUMAN]	11.6418	28.79	1	3	4	7	1.31632e+09	198	22.3525	6.68311
A4D1P6	WD repeat-containing protein 91 OS=Homo sapiens GN=WDR91 PE=1 SV=2 - [WDR91_HUMAN]	11.6345	6.43	1	3	3	4	43815272	747	83.2917	6.58057
Q9UL15	BAG family molecular chaperone regulator 5 OS=Homo sapiens GN=BAG5 PE=1 SV=1 - [BAG5_HUMAN]	11.6293	9.84	1	3	3	4	107625270	447	51.1677	6.04932
P25490	Transcriptional repressor protein YY1 OS=Homo sapiens GN=YY1 PE=1 SV=2 - [TYY1_HUMAN]	11.6114	11.35	2	3	3	4	8.74212e+07	414	44.6847	6.25244
Q96GQ7	Probable ATP-dependent RNA helicase DDX27 OS=Homo sapiens GN=DDX27 PE=1 SV=2 - [DDX27_HUMAN]	11.605	15.33	1	11	11	11	3.36479e+08	796	89.7792	9.27588
Q9Y3B8	Oligoribonuclease, mitochondrial OS=Homo sapiens GN=REXO2 PE=1 SV=3 - [ORN_HUMAN]	11.5987	13.5	1	3	3	4	2.19075e+08	237	26.8156	6.87354
P08582	Melanotransferrin OS=Homo sapiens GN=MFI2 PE=1 SV=2 - [TRFM_HUMAN]	11.5983	12.47	1	6	6	6	1.25066e+08	738	80.1633	5.93506
Q9Y2A7	Nck-associated protein 1 OS=Homo sapiens GN=NCKAP1 PE=1 SV=1 - [NCKP1_HUMAN]	11.5781	10.28	1	9	9	9	383145914	1128	128.707	6.62451
P49006	MARCKS-related protein OS=Homo sapiens GN=MARCKSL1 PE=1 SV=2 - [MRP_HUMAN]	11.5657	62.05	1	4	4	5	2.1739e+08	195	19.5172	4.66553
Q709C8	Vacuolar protein sorting-associated protein 13C OS=Homo sapiens GN=VPS13C PE=1 SV=1 - [VP13C_HUMAN]	11.5533	3.12	1	8	8	8	1.09619e+09	3753	422.124	6.82959
Q04837	Single-stranded DNA-binding protein, mitochondrial OS=Homo sapiens GN=SSBP1 PE=1 SV=1 - [SSBP_HUMAN]	11.5382	41.22	1	4	4	6	6.57193e+08	148	17.249	9.59814
Q9UI12	V-type proton ATPase subunit H OS=Homo sapiens GN=ATP6V1H PE=1 SV=1 - [VATH_HUMAN]	11.5342	21.33	1	6	6	6	2.30566e+08	483	55.8471	6.48096
O60341	Lysine-specific histone demethylase 1A OS=Homo sapiens GN=KDM1A PE=1 SV=2 - [KDM1A_HUMAN]	11.5085	10.68	1	6	6	6	9.03753e+07	852	92.8447	6.52197
Q7Z4H8	KDEL motif-containing protein 2 OS=Homo sapiens GN=KDELC2 PE=1 SV=2 - [KDEL2_HUMAN]	11.5006	8.68	1	3	3	5	151198952	507	58.5352	8.23584
P46937	Transcriptional coactivator YAP1 OS=Homo sapiens GN=YAP1 PE=1 SV=2 - [YAP1_HUMAN]	11.494	15.87	1	3	3	3	1.79037e+08	504	54.4275	5.17334
Q9UK59	Lariat debranching enzyme OS=Homo sapiens GN=DBR1 PE=1 SV=2 - [DBR1_HUMAN]	11.4775	16.91	1	5	5	6	127385215	544	61.5163	5.46533
Q9HA64	Ketosamine-3-kinase OS=Homo sapiens GN=FN3KRP PE=1 SV=2 - [KT3K_HUMAN]	11.475	6.47	1	2	2	4	2.05661e+08	309	34.3902	7.32764
Q9HCN8	Stromal cell-derived factor 2-like protein 1 OS=Homo sapiens GN=SDF2L1 PE=1 SV=2 - [SDF2L_HUMAN]	11.4749	25.79	1	3	3	4	5.7026e+08	221	23.5837	7.03467
O95433	Activator of 90 kDa heat shock protein ATPase homolog 1 OS=Homo sapiens GN=AHSA1 PE=1 SV=1 - [AHSA1_HUMAN]	11.4742	23.96	1	6	6	7	680685380	338	38.2503	5.52881
Q9H910	Hematological and neurological expressed 1-like protein OS=Homo sapiens GN=HN1L PE=1 SV=1 - [HN1L_HUMAN]	11.444	30.53	1	3	3	5	523193309	190	20.051	9.26123
Q9BYD3	39S ribosomal protein L4, mitochondrial OS=Homo sapiens GN=MRPL4 PE=1 SV=1 - [RM04_HUMAN]	11.4429	11.25	1	2	2	3	376972790	311	34.8973	9.71533
P69905	Hemoglobin subunit alpha OS=Homo sapiens GN=HBA1 PE=1 SV=2 - [HBA_HUMAN]	11.4375	23.24	1	3	3	5	1.94411e+08	142	15.2479	8.67529
Q9BXK5	Bcl-2-like protein 13 OS=Homo sapiens GN=BCL2L13 PE=1 SV=1 - [B2L13_HUMAN]	11.427	8.04	1	2	2	3	1.60079e+08	485	52.6906	4.43701
Q99805	Transmembrane 9 superfamily member 2 OS=Homo sapiens GN=TM9SF2 PE=1 SV=1 - [TM9S2_HUMAN]	11.4252	14.33	1	7	7	10	4.22931e+08	663	75.7255	7.44482
P13807	Glycogen [starch] synthase, muscle OS=Homo sapiens GN=GYS1 PE=1 SV=2 - [GYS1_HUMAN]	11.4151	16.55	2	7	7	8	453428504	737	83.7325	6.17627
Q10589	Bone marrow stromal antigen 2 OS=Homo sapiens GN=BST2 PE=1 SV=1 - [BST2_HUMAN]	11.4105	13.89	1	2	2	3	387861596	180	19.7563	5.60498
Q9NZI7	Upstream-binding protein 1 OS=Homo sapiens GN=UBP1 PE=2 SV=1 - [UBIP1_HUMAN]	11.392	5.93	2	2	2	4	125301516	540	60.4532	6.354
O95747	Serine/threonine-protein kinase OSR1 OS=Homo sapiens GN=OXSR1 PE=1 SV=1 - [OXSR1_HUMAN]	11.3756	16.7	2	6	6	7	2.84873e+08	527	57.9861	6.43018
P23193	Transcription elongation factor A protein 1 OS=Homo sapiens GN=TCEA1 PE=1 SV=2 - [TCEA1_HUMAN]	11.344	14.29	2	3	3	4	1.72106e+08	301	33.948	8.38232
Q86X55	Histone-arginine methyltransferase CARM1 OS=Homo sapiens GN=CARM1 PE=1 SV=3 - [CARM1_HUMAN]	11.3218	6.74	1	3	3	5	2.42622e+08	608	65.8114	6.72705
Q6UN15	Pre-mRNA 3'-end-processing factor FIP1 OS=Homo sapiens GN=FIP1L1 PE=1 SV=1 - [FIP1_HUMAN]	11.3195	15.15	1	5	5	6	1.87181e+08	594	66.4865	5.59229
P57729	Ras-related protein Rab-38 OS=Homo sapiens GN=RAB38 PE=1 SV=1 - [RAB38_HUMAN]	11.316	47.39	2	6	7	7	6.23707e+08	211	23.697	7.76709
Q9NWV4	UPF0587 protein C1orf123 OS=Homo sapiens GN=C1orf123 PE=1 SV=1 - [CA123_HUMAN]	11.3124	35	1	3	3	5	2.85993e+08	160	18.0368	5.0083
Q7L5N7	Lysophosphatidylcholine acyltransferase 2 OS=Homo sapiens GN=LPCAT2 PE=1 SV=1 - [PCAT2_HUMAN]	11.3073	11.4	1	3	3	3	4.6312e+07	544	60.1694	6.55127
Q9BXW6	Oxysterol-binding protein-related protein 1 OS=Homo sapiens GN=OSBPL1A PE=1 SV=2 - [OSBL1_HUMAN]	11.3053	7.26	1	4	4	5	238065515	950	108.401	6.37939
O94905	Erlin-2 OS=Homo sapiens GN=ERLIN2 PE=1 SV=1 - [ERLN2_HUMAN]	11.3004	17.4	1	3	4	5	488473955	339	37.8155	5.61768
Q3T906	N-acetylglucosamine-1-phosphotransferase subunits alpha/beta OS=Homo sapiens GN=GNPTAB PE=1 SV=1 - [GNPTA_HUMAN]	11.2446	2.47	1	2	2	3	34168519	1256	143.531	7.1665
Q9Y3P9	Rab GTPase-activating protein 1 OS=Homo sapiens GN=RABGAP1 PE=1 SV=3 - [RBGP1_HUMAN]	11.2238	3.84	1	3	3	4	6.10167e+07	1069	121.66	5.24951
Q9Y316	Protein MEMO1 OS=Homo sapiens GN=MEMO1 PE=1 SV=1 - [MEMO1_HUMAN]	11.151	14.81	1	3	3	5	3.24979e+08	297	33.7115	7.13721
Q9H2U1	ATP-dependent RNA helicase DHX36 OS=Homo sapiens GN=DHX36 PE=1 SV=2 - [DHX36_HUMAN]	11.1067	5.16	1	3	3	4	6.54166e+07	1008	114.688	7.6792
Q6P1L8	39S ribosomal protein L14, mitochondrial OS=Homo sapiens GN=MRPL14 PE=1 SV=1 - [RM14_HUMAN]	11.0955	35.17	1	4	4	4	1.62017e+08	145	15.9374	10.2427
Q6ZMZ3	Nesprin-3 OS=Homo sapiens GN=SYNE3 PE=1 SV=2 - [SYNE3_HUMAN]	11.0931	5.74	1	3	3	4	7.67794e+07	975	112.146	6.22705
Q96C36	Pyrroline-5-carboxylate reductase 2 OS=Homo sapiens GN=PYCR2 PE=1 SV=1 - [P5CR2_HUMAN]	11.0924	22.81	1	4	5	7	3.51491e+08	320	33.6157	7.76709
P16333	Cytoplasmic protein NCK1 OS=Homo sapiens GN=NCK1 PE=1 SV=1 - [NCK1_HUMAN]	11.083	8.49	1	2	2	3	9.44823e+07	377	42.8374	6.46826
Q9BTZ2	Dehydrogenase/reductase SDR family member 4 OS=Homo sapiens GN=DHRS4 PE=1 SV=3 - [DHRS4_HUMAN]	11.0823	21.94	3	4	4	4	2.53475e+08	278	29.5184	8.55811
O00178	GTP-binding protein 1 OS=Homo sapiens GN=GTPBP1 PE=1 SV=3 - [GTPB1_HUMAN]	11.0635	13.3	1	4	4	5	1.09567e+08	669	72.408	8.33838
Q16401	26S proteasome non-ATPase regulatory subunit 5 OS=Homo sapiens GN=PSMD5 PE=1 SV=3 - [PSMD5_HUMAN]	11.0604	11.71	1	4	4	5	229514700	504	56.1604	5.47803
Q9H773	dCTP pyrophosphatase 1 OS=Homo sapiens GN=DCTPP1 PE=1 SV=1 - [DCTP1_HUMAN]	11.0541	27.06	1	4	4	5	2.24579e+08	170	18.6694	5.03369
O43150	Arf-GAP with SH3 domain, ANK repeat and PH domain-containing protein 2 OS=Homo sapiens GN=ASAP2 PE=1 SV=3 - [ASAP2_HUMAN]	11.0496	7.46	1	4	4	4	9.31825e+07	1006	111.581	6.68311
Q6NYC8	Phostensin OS=Homo sapiens GN=PPP1R18 PE=1 SV=1 - [PPR18_HUMAN]	11.0479	13.54	1	4	4	5	8.94891e+07	613	67.9015	5.40186
P31937	3-hydroxyisobutyrate dehydrogenase, mitochondrial OS=Homo sapiens GN=HIBADH PE=1 SV=2 - [3HIDH_HUMAN]	11.0462	23.21	1	6	6	8	6.71383e+08	336	35.3058	8.1333
Q9Y6A5	Transforming acidic coiled-coil-containing protein 3 OS=Homo sapiens GN=TACC3 PE=1 SV=1 - [TACC3_HUMAN]	11.0377	3.34	1	1	1	2	5.89749e+07	838	90.3038	5.04639
Q92696	Geranylgeranyl transferase type-2 subunit alpha OS=Homo sapiens GN=RABGGTA PE=1 SV=2 - [PGTA_HUMAN]	11.0304	17.81	1	8	8	9	2.20634e+08	567	65.0305	5.66846
Q9H8Y8	Golgi reassembly-stacking protein 2 OS=Homo sapiens GN=GORASP2 PE=1 SV=3 - [GORS2_HUMAN]	11.0212	19.47	1	4	4	4	1.40947e+08	452	47.116	4.81787
Q86U42	Polyadenylate-binding protein 2 OS=Homo sapiens GN=PABPN1 PE=1 SV=3 - [PABP2_HUMAN]	10.9918	23.86	2	4	4	6	5.69073e+08	306	32.729	5.05908
O95232	Luc7-like protein 3 OS=Homo sapiens GN=LUC7L3 PE=1 SV=2 - [LC7L3_HUMAN]	10.9877	10.88	1	4	4	4	1.50911e+08	432	51.4351	9.78857
O00754	Lysosomal alpha-mannosidase OS=Homo sapiens GN=MAN2B1 PE=1 SV=3 - [MA2B1_HUMAN]	10.9801	8.9	1	7	7	8	4.63904e+08	1011	113.672	7.28369
Q12907	Vesicular integral-membrane protein VIP36 OS=Homo sapiens GN=LMAN2 PE=1 SV=1 - [LMAN2_HUMAN]	10.9577	22.47	1	5	5	7	1195177669	356	40.2031	6.94678
Q14254	Flotillin-2 OS=Homo sapiens GN=FLOT2 PE=1 SV=2 - [FLOT2_HUMAN]	10.9465	14.72	1	5	5	6	117420963	428	47.0347	5.24951
P51553	Isocitrate dehydrogenase [NAD] subunit gamma, mitochondrial OS=Homo sapiens GN=IDH3G PE=1 SV=1 - [IDH3G_HUMAN]	10.937	11.96	1	3	3	4	250895960	393	42.7671	8.49951
P54725	UV excision repair protein RAD23 homolog A OS=Homo sapiens GN=RAD23A PE=1 SV=1 - [RD23A_HUMAN]	10.9318	19.83	1	4	4	5	288009587	363	39.5847	4.57666
Q14696	LDLR chaperone MESD OS=Homo sapiens GN=MESDC2 PE=1 SV=2 - [MESD_HUMAN]	10.9167	26.07	1	4	4	5	4.18575e+08	234	26.0603	7.78174
Q02978	Mitochondrial 2-oxoglutarate/malate carrier protein OS=Homo sapiens GN=SLC25A11 PE=1 SV=3 - [M2OM_HUMAN]	10.9167	7.96	1	2	2	5	228528954	314	34.0399	9.90576
Q8IY17	Neuropathy target esterase OS=Homo sapiens GN=PNPLA6 PE=1 SV=2 - [PLPL6_HUMAN]	10.9093	3.22	1	4	4	4	1.58164e+08	1366	149.9	7.81104
Q12792	Twinfilin-1 OS=Homo sapiens GN=TWF1 PE=1 SV=3 - [TWF1_HUMAN]	10.8834	12	1	3	3	3	1.86509e+08	350	40.2577	6.96143
Q9BV57	1,2-dihydroxy-3-keto-5-methylthiopentene dioxygenase OS=Homo sapiens GN=ADI1 PE=1 SV=1 - [MTND_HUMAN]	10.883	31.84	1	4	4	6	5.87638e+08	179	21.4846	5.68115
O75179	Ankyrin repeat domain-containing protein 17 OS=Homo sapiens GN=ANKRD17 PE=1 SV=3 - [ANR17_HUMAN]	10.8748	2.88	1	4	5	5	7.47458e+07	2603	274.088	6.52197
O14497	AT-rich interactive domain-containing protein 1A OS=Homo sapiens GN=ARID1A PE=1 SV=3 - [ARI1A_HUMAN]	10.8596	3.02	1	3	3	3	1.10733e+08	2285	241.892	6.69775
Q13206	Probable ATP-dependent RNA helicase DDX10 OS=Homo sapiens GN=DDX10 PE=1 SV=2 - [DDX10_HUMAN]	10.8499	6.4	1	4	4	4	8.22126e+07	875	100.825	8.63135
O60493	Sorting nexin-3 OS=Homo sapiens GN=SNX3 PE=1 SV=3 - [SNX3_HUMAN]	10.8414	30.86	1	3	3	5	3.39785e+08	162	18.7508	8.66064
Q9Y646	Carboxypeptidase Q OS=Homo sapiens GN=CPQ PE=1 SV=1 - [CBPQ_HUMAN]	10.8255	13.98	1	4	4	5	2.78704e+08	472	51.8545	6.17627
P07942	Laminin subunit beta-1 OS=Homo sapiens GN=LAMB1 PE=1 SV=2 - [LAMB1_HUMAN]	10.8102	5.82	1	5	5	5	8.26716e+07	1786	197.909	4.94482
Q9H3P7	Golgi resident protein GCP60 OS=Homo sapiens GN=ACBD3 PE=1 SV=4 - [GCP60_HUMAN]	10.8093	13.64	1	4	4	5	279732703	528	60.556	5.05908
P14854	Cytochrome c oxidase subunit 6B1 OS=Homo sapiens GN=COX6B1 PE=1 SV=2 - [CX6B1_HUMAN]	10.803	47.67	1	3	3	6	8.9187e+08	86	10.1857	7.04932
Q92979	Ribosomal RNA small subunit methyltransferase NEP1 OS=Homo sapiens GN=EMG1 PE=1 SV=4 - [NEP1_HUMAN]	10.8009	26.64	1	4	4	6	3.39124e+08	244	26.7032	9.17334
Q15435	Protein phosphatase 1 regulatory subunit 7 OS=Homo sapiens GN=PPP1R7 PE=1 SV=1 - [PP1R7_HUMAN]	10.7957	18.61	1	5	5	6	2.8386e+08	360	41.5385	4.90674
Q7KZ85	Transcription elongation factor SPT6 OS=Homo sapiens GN=SUPT6H PE=1 SV=2 - [SPT6H_HUMAN]	10.7903	4	1	5	5	6	143583111	1726	198.949	4.90674
P62910	60S ribosomal protein L32 OS=Homo sapiens GN=RPL32 PE=1 SV=2 - [RL32_HUMAN]	10.7756	31.85	1	4	4	5	5.59246e+07	135	15.8498	11.3267
O75531	Barrier-to-autointegration factor OS=Homo sapiens GN=BANF1 PE=1 SV=1 - [BAF_HUMAN]	10.7744	29.21	1	2	2	5	274807395	89	10.052	6.0874
O00533	Neural cell adhesion molecule L1-like protein OS=Homo sapiens GN=CHL1 PE=1 SV=4 - [NCHL1_HUMAN]	10.7571	4.8	1	3	3	4	1.18087e+08	1208	134.987	5.75732
Q01970	1-phosphatidylinositol 4,5-bisphosphate phosphodiesterase beta-3 OS=Homo sapiens GN=PLCB3 PE=1 SV=2 - [PLCB3_HUMAN]	10.757	3.57	1	3	3	4	7.31041e+07	1234	138.713	5.89697
Q13625	Apoptosis-stimulating of p53 protein 2 OS=Homo sapiens GN=TP53BP2 PE=1 SV=2 - [ASPP2_HUMAN]	10.7518	3.19	1	2	2	3	56943616	1128	125.538	6.07471
O95169	NADH dehydrogenase [ubiquinone] 1 beta subcomplex subunit 8, mitochondrial OS=Homo sapiens GN=NDUFB8 PE=1 SV=1 - [NDUB8_HUMAN]	10.749	25.27	1	3	3	4	227624090	186	21.7514	6.80029
P61011	Signal recognition particle 54 kDa protein OS=Homo sapiens GN=SRP54 PE=1 SV=1 - [SRP54_HUMAN]	10.7315	7.34	1	3	3	5	326693597	504	55.6683	8.74854
Q13630	GDP-L-fucose synthase OS=Homo sapiens GN=TSTA3 PE=1 SV=1 - [FCL_HUMAN]	10.721	23.68	1	4	4	4	2.12118e+08	321	35.87	6.59521
Q8IXB1	DnaJ homolog subfamily C member 10 OS=Homo sapiens GN=DNAJC10 PE=1 SV=2 - [DJC10_HUMAN]	10.7025	8.7	1	5	5	6	1.32127e+08	793	91.0213	7.18115
Q9H2M9	Rab3 GTPase-activating protein non-catalytic subunit OS=Homo sapiens GN=RAB3GAP2 PE=1 SV=1 - [RBGPR_HUMAN]	10.7007	4.45	1	5	5	6	1.08312e+08	1393	155.886	5.61768
Q8TBC4	NEDD8-activating enzyme E1 catalytic subunit OS=Homo sapiens GN=UBA3 PE=1 SV=2 - [UBA3_HUMAN]	10.692	13.17	1	4	4	6	1.44082e+08	463	51.8193	5.45264
P10109	Adrenodoxin, mitochondrial OS=Homo sapiens GN=FDX1 PE=1 SV=1 - [ADX_HUMAN]	10.6914	7.61	1	1	1	3	3.32377e+08	184	19.3806	5.8335
Q9C004	Protein sprouty homolog 4 OS=Homo sapiens GN=SPRY4 PE=1 SV=2 - [SPY4_HUMAN]	10.6876	17.39	1	3	3	5	1.89036e+08	299	32.5197	7.88428
P57105	Synaptojanin-2-binding protein OS=Homo sapiens GN=SYNJ2BP PE=1 SV=2 - [SYJ2B_HUMAN]	10.6791	37.24	1	4	4	6	7.50328e+07	145	15.9182	6.30322
Q9UHD9	Ubiquilin-2 OS=Homo sapiens GN=UBQLN2 PE=1 SV=2 - [UBQL2_HUMAN]	10.6701	8.49	1	1	3	4	6.76491e+08	624	65.6546	5.22412
O43172	U4/U6 small nuclear ribonucleoprotein Prp4 OS=Homo sapiens GN=PRPF4 PE=1 SV=2 - [PRP4_HUMAN]	10.6615	20.31	1	6	6	7	197278100	522	58.4124	7.41553
Q9P265	Disco-interacting protein 2 homolog B OS=Homo sapiens GN=DIP2B PE=1 SV=3 - [DIP2B_HUMAN]	10.6563	5.08	1	6	6	6	9.08792e+07	1576	171.382	8.08936
P52294	Importin subunit alpha-5 OS=Homo sapiens GN=KPNA1 PE=1 SV=3 - [IMA5_HUMAN]	10.6433	11.71	1	1	5	5	6.42358e+08	538	60.1836	5.0083
Q9GZR7	ATP-dependent RNA helicase DDX24 OS=Homo sapiens GN=DDX24 PE=1 SV=1 - [DDX24_HUMAN]	10.6421	7.92	1	4	4	5	1.95786e+08	859	96.2715	9.05615
Q13449	Limbic system-associated membrane protein OS=Homo sapiens GN=LSAMP PE=1 SV=2 - [LSAMP_HUMAN]	10.628	15.98	1	3	3	4	1.28822e+08	338	37.3702	6.97607
O94901	SUN domain-containing protein 1 OS=Homo sapiens GN=SUN1 PE=1 SV=3 - [SUN1_HUMAN]	10.6076	6.9	1	4	4	4	1.20685e+08	812	90.0073	7.07861
P20645	Cation-dependent mannose-6-phosphate receptor OS=Homo sapiens GN=M6PR PE=1 SV=1 - [MPRD_HUMAN]	10.5814	5.05	1	1	1	3	8.14144e+08	277	30.9734	5.8335
P20962	Parathymosin OS=Homo sapiens GN=PTMS PE=1 SV=2 - [PTMS_HUMAN]	10.5688	10.78	1	1	1	4	1.13843e+09	102	11.5232	4.15771
P21283	V-type proton ATPase subunit C 1 OS=Homo sapiens GN=ATP6V1C1 PE=1 SV=4 - [VATC1_HUMAN]	10.5581	15.71	1	4	4	4	250193406	382	43.914	7.45947
Q15050	Ribosome biogenesis regulatory protein homolog OS=Homo sapiens GN=RRS1 PE=1 SV=2 - [RRS1_HUMAN]	10.5489	12.6	1	3	3	4	5.57739e+07	365	41.1682	10.6968
Q14738	Serine/threonine-protein phosphatase 2A 56 kDa regulatory subunit delta isoform OS=Homo sapiens GN=PPP2R5D PE=1 SV=1 - [2A5D_HUMAN]	10.5397	9.47	1	3	5	6	1.5381e+08	602	69.9474	8.1333
Q8IZP0	Abl interactor 1 OS=Homo sapiens GN=ABI1 PE=1 SV=4 - [ABI1_HUMAN]	10.5348	6.1	1	1	3	4	6.81858e+07	508	55.0467	7.06396
Q9Y2L9	Leucine-rich repeat and calponin homology domain-containing protein 1 OS=Homo sapiens GN=LRCH1 PE=1 SV=3 - [LRCH1_HUMAN]	10.5317	9.2	1	4	4	4	1.05196e+08	728	80.824	5.93506
P62304	Small nuclear ribonucleoprotein E OS=Homo sapiens GN=SNRPE PE=1 SV=1 - [RUXE_HUMAN]	10.5282	56.52	1	3	3	4	5.1577e+08	92	10.7966	9.43701
Q96EY7	Pentatricopeptide repeat domain-containing protein 3, mitochondrial OS=Homo sapiens GN=PTCD3 PE=1 SV=3 - [PTCD3_HUMAN]	10.5274	13.93	1	6	6	6	212076380	689	78.4997	6.41748
Q96DV4	39S ribosomal protein L38, mitochondrial OS=Homo sapiens GN=MRPL38 PE=1 SV=2 - [RM38_HUMAN]	10.5271	16.58	1	4	4	4	142049354	380	44.5684	7.53271
P00167	Cytochrome b5 OS=Homo sapiens GN=CYB5A PE=1 SV=2 - [CYB5_HUMAN]	10.512	42.54	1	4	4	5	2.64722e+08	134	15.3205	4.95752
Q14161	ARF GTPase-activating protein GIT2 OS=Homo sapiens GN=GIT2 PE=1 SV=2 - [GIT2_HUMAN]	10.4772	7.38	1	3	3	4	6.00618e+07	759	84.4902	7.2251
Q14166	Tubulin--tyrosine ligase-like protein 12 OS=Homo sapiens GN=TTLL12 PE=1 SV=2 - [TTL12_HUMAN]	10.4768	9.16	1	3	3	4	3.16387e+08	644	74.356	5.52881
Q9NUU7	ATP-dependent RNA helicase DDX19A OS=Homo sapiens GN=DDX19A PE=1 SV=1 - [DD19A_HUMAN]	10.4728	16.95	2	4	4	4	3.3698e+08	478	53.9408	6.58057
Q8IVD9	NudC domain-containing protein 3 OS=Homo sapiens GN=NUDCD3 PE=1 SV=3 - [NUDC3_HUMAN]	10.4491	22.71	1	5	5	5	1.03036e+08	361	40.7967	5.24951
Q9BRX2	Protein pelota homolog OS=Homo sapiens GN=PELO PE=1 SV=2 - [PELO_HUMAN]	10.4407	16.36	1	5	5	5	1.11306e+08	385	43.332	6.34131
Q9UPT5	Exocyst complex component 7 OS=Homo sapiens GN=EXOC7 PE=1 SV=3 - [EXOC7_HUMAN]	10.4318	8.3	1	4	4	5	7.01281e+07	735	83.3301	6.78564
O75947	ATP synthase subunit d, mitochondrial OS=Homo sapiens GN=ATP5H PE=1 SV=3 - [ATP5H_HUMAN]	10.415	31.68	1	3	3	5	1.25286e+08	161	18.4795	5.30029
Q96HS1	Serine/threonine-protein phosphatase PGAM5, mitochondrial OS=Homo sapiens GN=PGAM5 PE=1 SV=2 - [PGAM5_HUMAN]	10.3918	21.8	1	3	3	4	8.39109e+07	289	31.9846	8.67529
Q92974	Rho guanine nucleotide exchange factor 2 OS=Homo sapiens GN=ARHGEF2 PE=1 SV=4 - [ARHG2_HUMAN]	10.374	6.19	1	5	5	6	286147610	986	111.473	7.26904
Q96FW1	Ubiquitin thioesterase OTUB1 OS=Homo sapiens GN=OTUB1 PE=1 SV=2 - [OTUB1_HUMAN]	10.3551	24.72	1	5	5	7	2.47183e+08	271	31.2644	4.94482
Q9BSD7	Cancer-related nucleoside-triphosphatase OS=Homo sapiens GN=NTPCR PE=1 SV=1 - [NTPCR_HUMAN]	10.2897	34.21	1	5	5	5	2.68615e+08	190	20.7001	9.53955
Q9NUP9	Protein lin-7 homolog C OS=Homo sapiens GN=LIN7C PE=1 SV=1 - [LIN7C_HUMAN]	10.2584	23.86	2	3	3	3	1.80623e+08	197	21.8205	8.42627
Q99627	COP9 signalosome complex subunit 8 OS=Homo sapiens GN=COPS8 PE=1 SV=1 - [CSN8_HUMAN]	10.2544	36.36	1	4	4	5	6.38376e+08	209	23.211	5.37646
Q9Y673	Dolichyl-phosphate beta-glucosyltransferase OS=Homo sapiens GN=ALG5 PE=1 SV=1 - [ALG5_HUMAN]	10.2493	24.07	1	6	6	6	263301763	324	36.9224	9.27588
Q9BVI4	Nucleolar complex protein 4 homolog OS=Homo sapiens GN=NOC4L PE=1 SV=1 - [NOC4L_HUMAN]	10.2377	10.85	1	4	4	5	1.53044e+08	516	58.4307	7.48877
Q99733	Nucleosome assembly protein 1-like 4 OS=Homo sapiens GN=NAP1L4 PE=1 SV=1 - [NP1L4_HUMAN]	10.2299	19.2	1	4	5	8	1.20491e+09	375	42.7969	4.69092
O76003	Glutaredoxin-3 OS=Homo sapiens GN=GLRX3 PE=1 SV=2 - [GLRX3_HUMAN]	10.2273	32.24	1	8	8	8	7.1627e+08	335	37.4082	5.38916
Q9GZP4	PITH domain-containing protein 1 OS=Homo sapiens GN=PITHD1 PE=1 SV=1 - [PITH1_HUMAN]	10.2254	13.27	1	3	3	3	7.18358e+07	211	24.1627	5.74463
Q96PU5	E3 ubiquitin-protein ligase NEDD4-like OS=Homo sapiens GN=NEDD4L PE=1 SV=2 - [NED4L_HUMAN]	10.2211	7.08	1	3	4	6	5.19455e+07	975	111.862	5.8208
Q01581	Hydroxymethylglutaryl-CoA synthase, cytoplasmic OS=Homo sapiens GN=HMGCS1 PE=1 SV=2 - [HMCS1_HUMAN]	10.2077	16.92	2	5	5	6	3.09091e+08	520	57.2574	5.41455
Q03154	Aminoacylase-1 OS=Homo sapiens GN=ACY1 PE=1 SV=1 - [ACY1_HUMAN]	10.1979	10.78	1	3	3	4	1.95652e+08	408	45.856	6.17627
Q8NI36	WD repeat-containing protein 36 OS=Homo sapiens GN=WDR36 PE=1 SV=1 - [WDR36_HUMAN]	10.1896	8.73	1	5	5	6	5.99332e+07	951	105.255	7.53271
P37235	Hippocalcin-like protein 1 OS=Homo sapiens GN=HPCAL1 PE=1 SV=3 - [HPCL1_HUMAN]	10.1829	17.1	3	3	3	4	639196116	193	22.299	5.35107
Q9H857	5'-nucleotidase domain-containing protein 2 OS=Homo sapiens GN=NT5DC2 PE=1 SV=1 - [NT5D2_HUMAN]	10.1726	17.31	1	7	7	8	1.39796e+08	520	60.6797	6.771
Q8WWY3	U4/U6 small nuclear ribonucleoprotein Prp31 OS=Homo sapiens GN=PRPF31 PE=1 SV=2 - [PRP31_HUMAN]	10.1564	10.42	1	4	4	5	1.88963e+08	499	55.4214	5.78271
Q5SRE5	Nucleoporin NUP188 homolog OS=Homo sapiens GN=NUP188 PE=1 SV=1 - [NU188_HUMAN]	10.1534	3.6	1	4	4	5	4.89805e+07	1749	195.917	6.72705
Q9NYL9	Tropomodulin-3 OS=Homo sapiens GN=TMOD3 PE=1 SV=1 - [TMOD3_HUMAN]	10.1509	19.03	1	4	4	7	532658014	352	39.5703	5.18604
P41227	N-alpha-acetyltransferase 10 OS=Homo sapiens GN=NAA10 PE=1 SV=1 - [NAA10_HUMAN]	10.1477	18.72	1	3	3	4	3.21617e+08	235	26.4419	5.64307
P11047	Laminin subunit gamma-1 OS=Homo sapiens GN=LAMC1 PE=1 SV=3 - [LAMC1_HUMAN]	10.118	3.67	1	3	3	4	1.4829e+08	1609	177.489	5.12256
O00505	Importin subunit alpha-4 OS=Homo sapiens GN=KPNA3 PE=1 SV=2 - [IMA4_HUMAN]	10.1147	21.5	1	6	7	7	313519001	521	57.7748	4.94482
Q9NRF8	CTP synthase 2 OS=Homo sapiens GN=CTPS2 PE=1 SV=1 - [PYRG2_HUMAN]	10.1105	7.68	1	3	4	4	6.99244e+07	586	65.6358	6.90283
Q9Y3B3	Transmembrane emp24 domain-containing protein 7 OS=Homo sapiens GN=TMED7 PE=1 SV=2 - [TMED7_HUMAN]	10.1084	18.75	1	3	3	5	4.92982e+08	224	25.1556	6.88818
P11172	Uridine 5'-monophosphate synthase OS=Homo sapiens GN=UMPS PE=1 SV=1 - [UMPS_HUMAN]	10.1054	21.04	1	5	5	5	2.12375e+08	480	52.1886	7.23975
Q9UPU5	Ubiquitin carboxyl-terminal hydrolase 24 OS=Homo sapiens GN=USP24 PE=1 SV=3 - [UBP24_HUMAN]	10.1013	1.76	1	3	3	5	71477592	2620	294.178	6.13818
Q9UI09	NADH dehydrogenase [ubiquinone] 1 alpha subcomplex subunit 12 OS=Homo sapiens GN=NDUFA12 PE=1 SV=1 - [NDUAC_HUMAN]	10.0643	44.14	1	4	4	4	2.07896e+08	145	17.1036	9.62744
Q13884	Beta-1-syntrophin OS=Homo sapiens GN=SNTB1 PE=1 SV=3 - [SNTB1_HUMAN]	10.0519	10.22	1	5	5	5	1.55231e+08	538	58.0251	8.63135
P61513	60S ribosomal protein L37a OS=Homo sapiens GN=RPL37A PE=1 SV=2 - [RL37A_HUMAN]	10.0502	29.35	1	2	2	6	1.24473e+08	92	10.2685	10.4331
Q13796	Protein Shroom2 OS=Homo sapiens GN=SHROOM2 PE=1 SV=1 - [SHRM2_HUMAN]	10.0467	4.02	1	4	4	4	9.66028e+07	1616	176.303	7.09326
Q9Y5V3	Melanoma-associated antigen D1 OS=Homo sapiens GN=MAGED1 PE=1 SV=3 - [MAGD1_HUMAN]	10.0365	8.1	1	2	3	3	603477306	778	86.1073	5.8335
O94874	E3 UFM1-protein ligase 1 OS=Homo sapiens GN=UFL1 PE=1 SV=2 - [UFL1_HUMAN]	10.0165	5.92	1	4	4	6	3.01211e+08	794	89.5398	6.78564
P46100	Transcriptional regulator ATRX OS=Homo sapiens GN=ATRX PE=1 SV=5 - [ATRX_HUMAN]	9.97926	1	1	1	1	2		2492	282.411	6.58057
O94766	Galactosylgalactosylxylosylprotein 3-beta-glucuronosyltransferase 3 OS=Homo sapiens GN=B3GAT3 PE=1 SV=2 - [B3GA3_HUMAN]	9.97634	8.06	1	1	1	2	106445432	335	37.0987	8.26514
Q9C026	E3 ubiquitin-protein ligase TRIM9 OS=Homo sapiens GN=TRIM9 PE=1 SV=1 - [TRIM9_HUMAN]	9.96348	5.63	1	2	2	5	1.01555e+08	710	79.126	6.84424
Q14676	Mediator of DNA damage checkpoint protein 1 OS=Homo sapiens GN=MDC1 PE=1 SV=3 - [MDC1_HUMAN]	9.96345	6.37	1	6	6	6	3.87658e+07	2089	226.529	5.46533
Q9BTC8	Metastasis-associated protein MTA3 OS=Homo sapiens GN=MTA3 PE=1 SV=2 - [MTA3_HUMAN]	9.94958	8.59	1	1	3	4	6.32189e+07	594	67.461	8.57275
O75909	Cyclin-K OS=Homo sapiens GN=CCNK PE=1 SV=2 - [CCNK_HUMAN]	9.92958	6.55	1	3	3	4	59627587	580	64.1987	8.41162
P59998	Actin-related protein 2/3 complex subunit 4 OS=Homo sapiens GN=ARPC4 PE=1 SV=3 - [ARPC4_HUMAN]	9.91909	22.62	1	4	4	5	2.44903e+09	168	19.6543	8.42627
P49841	Glycogen synthase kinase-3 beta OS=Homo sapiens GN=GSK3B PE=1 SV=2 - [GSK3B_HUMAN]	9.89689	12.62	1	2	3	4	150027982	420	46.7149	8.77783
O43813	LanC-like protein 1 OS=Homo sapiens GN=LANCL1 PE=1 SV=1 - [LANC1_HUMAN]	9.89251	18.3	1	5	5	6	670753523	399	45.2536	7.75244
Q9H0L4	Cleavage stimulation factor subunit 2 tau variant OS=Homo sapiens GN=CSTF2T PE=1 SV=1 - [CSTFT_HUMAN]	9.89149	9.25	1	1	3	3	78613939	616	64.3955	7.25439
P55327	Tumor protein D52 OS=Homo sapiens GN=TPD52 PE=1 SV=2 - [TPD52_HUMAN]	9.88158	16.52	1	2	2	3		224	24.3122	4.83057
Q9H4L5	Oxysterol-binding protein-related protein 3 OS=Homo sapiens GN=OSBPL3 PE=1 SV=1 - [OSBL3_HUMAN]	9.87207	5.19	1	3	3	4	1.09733e+08	887	101.16	6.87354
Q96EE3	Nucleoporin SEH1 OS=Homo sapiens GN=SEH1L PE=1 SV=3 - [SEH1_HUMAN]	9.8691	22.5	1	5	5	5	2.58172e+08	360	39.6234	8.08936
Q9Y6W5	Wiskott-Aldrich syndrome protein family member 2 OS=Homo sapiens GN=WASF2 PE=1 SV=3 - [WASF2_HUMAN]	9.8524	15.46	1	4	4	4	8.86077e+07	498	54.2504	5.52881
Q9NPQ8	Synembryn-A OS=Homo sapiens GN=RIC8A PE=1 SV=3 - [RIC8A_HUMAN]	9.84532	10.17	1	3	3	4	105748734	531	59.6715	5.32568
P16278	Beta-galactosidase OS=Homo sapiens GN=GLB1 PE=1 SV=2 - [BGAL_HUMAN]	9.83872	12.56	1	6	6	7	1.07553e+09	677	76.0266	6.56592
Q9NZL4	Hsp70-binding protein 1 OS=Homo sapiens GN=HSPBP1 PE=1 SV=1 - [HPBP1_HUMAN]	9.83666	34.53	1	6	6	8	2.10129e+08	362	39.4485	5.21143
Q6DD88	Atlastin-3 OS=Homo sapiens GN=ATL3 PE=1 SV=1 - [ATLA3_HUMAN]	9.82889	23.66	1	7	7	8	4.77427e+08	541	60.5034	5.65576
Q9UHV9	Prefoldin subunit 2 OS=Homo sapiens GN=PFDN2 PE=1 SV=1 - [PFD2_HUMAN]	9.82449	18.83	1	2	2	4	8.33441e+08	154	16.6376	6.58057
Q14671	Pumilio homolog 1 OS=Homo sapiens GN=PUM1 PE=1 SV=3 - [PUM1_HUMAN]	9.82065	2.87	1	2	2	3	4.8737e+07	1186	126.395	6.84424
P10599	Thioredoxin OS=Homo sapiens GN=TXN PE=1 SV=3 - [THIO_HUMAN]	9.81722	57.14	1	4	4	6	2.06546e+09	105	11.7297	4.91943
Q92520	Protein FAM3C OS=Homo sapiens GN=FAM3C PE=1 SV=1 - [FAM3C_HUMAN]	9.81696	16.74	1	3	3	3	5.25335e+08	227	24.6646	8.29443
P50579	Methionine aminopeptidase 2 OS=Homo sapiens GN=METAP2 PE=1 SV=1 - [MAP2_HUMAN]	9.81563	20.71	1	8	8	9	269783539	478	52.8581	5.8208
Q9BSH4	Translational activator of cytochrome c oxidase 1 OS=Homo sapiens GN=TACO1 PE=1 SV=1 - [TACO1_HUMAN]	9.81329	12.79	1	2	2	3	331991479	297	32.4567	8.1333
O95319	CUGBP Elav-like family member 2 OS=Homo sapiens GN=CELF2 PE=1 SV=1 - [CELF2_HUMAN]	9.80578	7.09	1	2	3	6	2.12887e+08	508	54.2501	8.76318
Q8N1G4	Leucine-rich repeat-containing protein 47 OS=Homo sapiens GN=LRRC47 PE=1 SV=1 - [LRC47_HUMAN]	9.80376	9.43	1	4	4	4	1.12173e+08	583	63.4337	8.27979
O00566	U3 small nucleolar ribonucleoprotein protein MPP10 OS=Homo sapiens GN=MPHOSPH10 PE=1 SV=2 - [MPP10_HUMAN]	9.79665	3.52	1	2	2	3	1.14911e+08	681	78.8157	4.85596
O95487	Protein transport protein Sec24B OS=Homo sapiens GN=SEC24B PE=1 SV=2 - [SC24B_HUMAN]	9.78661	5.05	1	3	4	5	4.58268e+07	1268	137.331	6.66846
Q8NDI1	EH domain-binding protein 1 OS=Homo sapiens GN=EHBP1 PE=1 SV=3 - [EHBP1_HUMAN]	9.7593	3.98	1	4	4	4	6.00827e+07	1231	139.931	5.35107
Q8WUD4	Coiled-coil domain-containing protein 12 OS=Homo sapiens GN=CCDC12 PE=1 SV=1 - [CCD12_HUMAN]	9.74415	15.06	1	1	1	2	117239272	166	19.1692	7.34229
Q16563	Synaptophysin-like protein 1 OS=Homo sapiens GN=SYPL1 PE=1 SV=1 - [SYPL1_HUMAN]	9.713	10.42	1	3	3	4	8.6012e+08	259	28.5467	8.42627
P36405	ADP-ribosylation factor-like protein 3 OS=Homo sapiens GN=ARL3 PE=1 SV=2 - [ARL3_HUMAN]	9.69984	34.07	1	4	4	5	5.57559e+08	182	20.4428	7.23975
P53384	Cytosolic Fe-S cluster assembly factor NUBP1 OS=Homo sapiens GN=NUBP1 PE=1 SV=2 - [NUBP1_HUMAN]	9.6737	13.13	1	2	2	3	1.91423e+08	320	34.5124	5.32568
O95757	Heat shock 70 kDa protein 4L OS=Homo sapiens GN=HSPA4L PE=1 SV=3 - [HS74L_HUMAN]	9.66361	9.77	1	4	6	8	1.96972e+09	839	94.4525	5.88428
O00743	Serine/threonine-protein phosphatase 6 catalytic subunit OS=Homo sapiens GN=PPP6C PE=1 SV=1 - [PPP6_HUMAN]	9.66037	15.74	1	4	4	4	351319271	305	35.1215	5.69385
Q9Y6D9	Mitotic spindle assembly checkpoint protein MAD1 OS=Homo sapiens GN=MAD1L1 PE=1 SV=2 - [MD1L1_HUMAN]	9.64801	8.22	1	4	4	4	9.63745e+07	718	83.0156	5.92236
Q8WZA9	Immunity-related GTPase family Q protein OS=Homo sapiens GN=IRGQ PE=1 SV=1 - [IRGQ_HUMAN]	9.63162	11.08	1	4	4	4	1.87205e+08	623	62.6785	4.88135
Q9NQS1	Cell death regulator Aven OS=Homo sapiens GN=AVEN PE=1 SV=1 - [AVEN_HUMAN]	9.63152	6.35	1	1	1	2	43471753	362	38.4829	4.98291
Q9Y5J1	U3 small nucleolar RNA-associated protein 18 homolog OS=Homo sapiens GN=UTP18 PE=1 SV=3 - [UTP18_HUMAN]	9.6236	12.77	1	4	4	4	1.66298e+08	556	61.9644	8.76318
O43324	Eukaryotic translation elongation factor 1 epsilon-1 OS=Homo sapiens GN=EEF1E1 PE=1 SV=1 - [MCA3_HUMAN]	9.62107	36.21	1	4	4	6	3.15039e+08	174	19.7983	8.54346
Q5TBB1	Ribonuclease H2 subunit B OS=Homo sapiens GN=RNASEH2B PE=1 SV=1 - [RNH2B_HUMAN]	9.61945	9.94	1	2	2	3	1.2177e+08	312	35.1164	9.12939
O43318	Mitogen-activated protein kinase kinase kinase 7 OS=Homo sapiens GN=MAP3K7 PE=1 SV=1 - [M3K7_HUMAN]	9.61809	6.27	1	2	2	3	4.15819e+07	606	67.1533	7.10791
Q9Y3D0	Mitotic spindle-associated MMXD complex subunit MIP18 OS=Homo sapiens GN=FAM96B PE=1 SV=1 - [MIP18_HUMAN]	9.60229	38.04	1	3	3	4	1.86967e+08	163	17.6521	5.18604
P82094	TATA element modulatory factor OS=Homo sapiens GN=TMF1 PE=1 SV=2 - [TMF1_HUMAN]	9.59961	4.94	1	3	3	3	93363265	1093	122.767	4.91943
Q13510	Acid ceramidase OS=Homo sapiens GN=ASAH1 PE=1 SV=5 - [ASAH1_HUMAN]	9.59499	20.25	1	6	6	8	8.83582e+08	395	44.6308	7.62061
P62314	Small nuclear ribonucleoprotein Sm D1 OS=Homo sapiens GN=SNRPD1 PE=1 SV=1 - [SMD1_HUMAN]	9.55331	45.38	1	3	3	5	1191951996	119	13.2734	11.561
P61289	Proteasome activator complex subunit 3 OS=Homo sapiens GN=PSME3 PE=1 SV=1 - [PSME3_HUMAN]	9.54961	25.98	1	5	5	6	696510230	254	29.4876	5.94775
Q05519	Serine/arginine-rich splicing factor 11 OS=Homo sapiens GN=SRSF11 PE=1 SV=1 - [SRS11_HUMAN]	9.54298	10.12	1	3	3	3	223099082	484	53.5102	10.521
Q8N4P3	Guanosine-3',5'-bis(diphosphate) 3'-pyrophosphohydrolase MESH1 OS=Homo sapiens GN=HDDC3 PE=1 SV=3 - [MESH1_HUMAN]	9.53951	17.88	1	2	2	2	1.52177e+08	179	20.3167	6.7417
Q9Y5X2	Sorting nexin-8 OS=Homo sapiens GN=SNX8 PE=1 SV=1 - [SNX8_HUMAN]	9.52834	13.33	1	4	4	4	1.15457e+08	465	52.5361	7.38623
P10606	Cytochrome c oxidase subunit 5B, mitochondrial OS=Homo sapiens GN=COX5B PE=1 SV=2 - [COX5B_HUMAN]	9.52275	9.3	1	2	2	5	7.83382e+08	129	13.6869	8.80713
P00403	Cytochrome c oxidase subunit 2 OS=Homo sapiens GN=MT-CO2 PE=1 SV=1 - [COX2_HUMAN]	9.4948	20.26	1	3	3	4	1740010593	227	25.5482	4.81787
Q9NNW7	Thioredoxin reductase 2, mitochondrial OS=Homo sapiens GN=TXNRD2 PE=1 SV=3 - [TRXR2_HUMAN]	9.48753	9.73	1	3	4	4	9.60133e+08	524	56.4716	7.50342
O95299	NADH dehydrogenase [ubiquinone] 1 alpha subcomplex subunit 10, mitochondrial OS=Homo sapiens GN=NDUFA10 PE=1 SV=1 - [NDUAA_HUMAN]	9.48217	23.94	1	7	7	9	3.85998e+08	355	40.7249	8.48486
Q9UK41	Vacuolar protein sorting-associated protein 28 homolog OS=Homo sapiens GN=VPS28 PE=1 SV=1 - [VPS28_HUMAN]	9.47459	19.91	1	3	3	3	9.10006e+07	221	25.4086	5.5415
Q9Y2D5	A-kinase anchor protein 2 OS=Homo sapiens GN=AKAP2 PE=1 SV=3 - [AKAP2_HUMAN]	9.46322	6.64	1	3	3	4	1.35585e+08	859	94.6028	5.10986
P42677	40S ribosomal protein S27 OS=Homo sapiens GN=RPS27 PE=1 SV=3 - [RS27_HUMAN]	9.44966	32.14	1	1	3	3	2.1392e+09	84	9.45484	9.45166
P39748	Flap endonuclease 1 OS=Homo sapiens GN=FEN1 PE=1 SV=1 - [FEN1_HUMAN]	9.44908	21.84	1	5	5	8	722803560	380	42.5661	8.6167
Q99426	Tubulin-folding cofactor B OS=Homo sapiens GN=TBCB PE=1 SV=2 - [TBCB_HUMAN]	9.44417	11.48	1	2	2	3	1.60246e+08	244	27.3085	5.14795
P33316	Deoxyuridine 5'-triphosphate nucleotidohydrolase, mitochondrial OS=Homo sapiens GN=DUT PE=1 SV=4 - [DUT_HUMAN]	9.44373	25.79	1	4	4	6	7.60409e+08	252	26.5466	9.36377
Q08257	Quinone oxidoreductase OS=Homo sapiens GN=CRYZ PE=1 SV=1 - [QOR_HUMAN]	9.44279	16.41	1	3	3	3	1.8567e+08	329	35.1845	8.44092
Q53H96	Pyrroline-5-carboxylate reductase 3 OS=Homo sapiens GN=PYCRL PE=1 SV=3 - [P5CR3_HUMAN]	9.43963	10.22	1	2	2	3	65431697	274	28.6449	7.72314
Q9NVP1	ATP-dependent RNA helicase DDX18 OS=Homo sapiens GN=DDX18 PE=1 SV=2 - [DDX18_HUMAN]	9.41693	13.28	1	6	6	6	2.28064e+08	670	75.3594	9.49561
O75494	Serine/arginine-rich splicing factor 10 OS=Homo sapiens GN=SRSF10 PE=1 SV=1 - [SRS10_HUMAN]	9.41601	14.5	2	3	3	5	3.82053e+08	262	31.2818	11.2681
P06132	Uroporphyrinogen decarboxylase OS=Homo sapiens GN=UROD PE=1 SV=2 - [DCUP_HUMAN]	9.41398	15.8	1	4	4	4	3.1549e+08	367	40.7608	6.13818
Q14643	Inositol 1,4,5-trisphosphate receptor type 1 OS=Homo sapiens GN=ITPR1 PE=1 SV=3 - [ITPR1_HUMAN]	9.39221	2.68	1	2	5	7	3.19187e+08	2758	313.729	6.03662
Q53GS9	U4/U6.U5 tri-snRNP-associated protein 2 OS=Homo sapiens GN=USP39 PE=1 SV=2 - [SNUT2_HUMAN]	9.38161	8.14	1	3	3	5	264450904	565	65.3397	8.90967
P55039	Developmentally-regulated GTP-binding protein 2 OS=Homo sapiens GN=DRG2 PE=1 SV=1 - [DRG2_HUMAN]	9.37272	18.68	1	4	4	5	2.17333e+08	364	40.7204	8.88037
Q14232	Translation initiation factor eIF-2B subunit alpha OS=Homo sapiens GN=EIF2B1 PE=1 SV=1 - [EI2BA_HUMAN]	9.37141	17.7	1	4	4	5	102639780	305	33.6908	7.32764
O15084	Serine/threonine-protein phosphatase 6 regulatory ankyrin repeat subunit A OS=Homo sapiens GN=ANKRD28 PE=1 SV=5 - [ANR28_HUMAN]	9.36836	7.69	1	3	4	4	1.23136e+08	1053	112.894	6.25244
Q8TEQ6	Gem-associated protein 5 OS=Homo sapiens GN=GEMIN5 PE=1 SV=3 - [GEMI5_HUMAN]	9.35672	3.45	1	3	3	5	8.51081e+07	1508	168.483	6.62451
P30622	CAP-Gly domain-containing linker protein 1 OS=Homo sapiens GN=CLIP1 PE=1 SV=2 - [CLIP1_HUMAN]	9.35014	6.26	1	4	7	7	1.15724e+08	1438	162.147	5.36377
P19404	NADH dehydrogenase [ubiquinone] flavoprotein 2, mitochondrial OS=Homo sapiens GN=NDUFV2 PE=1 SV=2 - [NDUV2_HUMAN]	9.34923	22.49	1	5	5	5	467553228	249	27.374	8.06006
P55010	Eukaryotic translation initiation factor 5 OS=Homo sapiens GN=EIF5 PE=1 SV=2 - [IF5_HUMAN]	9.34494	15.55	1	8	8	9	600643518	431	49.1918	5.57959
P50851	Lipopolysaccharide-responsive and beige-like anchor protein OS=Homo sapiens GN=LRBA PE=1 SV=4 - [LRBA_HUMAN]	9.34419	2.38	1	5	5	5	2.2465e+08	2863	318.906	5.60498
Q86UV5	Ubiquitin carboxyl-terminal hydrolase 48 OS=Homo sapiens GN=USP48 PE=1 SV=1 - [UBP48_HUMAN]	9.33424	4.73	1	3	3	5	130076421	1035	118.956	6.04932
Q9UBF8	Phosphatidylinositol 4-kinase beta OS=Homo sapiens GN=PI4KB PE=1 SV=1 - [PI4KB_HUMAN]	9.33216	5.51	1	3	3	3	5.15356e+06	816	91.3214	6.25244
Q9NU22	Midasin OS=Homo sapiens GN=MDN1 PE=1 SV=2 - [MDN1_HUMAN]	9.33105	0.98	1	4	4	4	6.69566e+07	5596	632.42	5.68115
Q9Y4Z0	U6 snRNA-associated Sm-like protein LSm4 OS=Homo sapiens GN=LSM4 PE=1 SV=1 - [LSM4_HUMAN]	9.31367	32.37	1	4	4	6	2.93989e+08	139	15.3399	9.99365
Q13610	Periodic tryptophan protein 1 homolog OS=Homo sapiens GN=PWP1 PE=1 SV=1 - [PWP1_HUMAN]	9.30681	7.19	1	2	2	4	67493174	501	55.7931	4.76709
Q13409	Cytoplasmic dynein 1 intermediate chain 2 OS=Homo sapiens GN=DYNC1I2 PE=1 SV=3 - [DC1I2_HUMAN]	9.29965	18.97	1	5	5	6	306274174	638	71.4121	5.19873
Q9NWV8	BRISC and BRCA1-A complex member 1 OS=Homo sapiens GN=BABAM1 PE=1 SV=1 - [BABA1_HUMAN]	9.29473	9.12	1	2	2	3	4.11297e+07	329	36.5366	4.64014
Q969G5	Protein kinase C delta-binding protein OS=Homo sapiens GN=PRKCDBP PE=1 SV=3 - [PRDBP_HUMAN]	9.29331	13.79	1	3	3	4	1.05013e+08	261	27.6845	6.43018
Q12974	Protein tyrosine phosphatase type IVA 2 OS=Homo sapiens GN=PTP4A2 PE=1 SV=1 - [TP4A2_HUMAN]	9.28811	19.76	2	2	2	3	2.35134e+08	167	19.1148	8.36768
Q15139	Serine/threonine-protein kinase D1 OS=Homo sapiens GN=PRKD1 PE=1 SV=2 - [KPCD1_HUMAN]	9.27245	11.51	8	6	6	7	1.48674e+08	912	101.639	6.62451
O15173	Membrane-associated progesterone receptor component 2 OS=Homo sapiens GN=PGRMC2 PE=1 SV=1 - [PGRC2_HUMAN]	9.26813	21.97	1	4	4	4	3.57417e+08	223	23.8037	4.88135
Q99470	Stromal cell-derived factor 2 OS=Homo sapiens GN=SDF2 PE=1 SV=2 - [SDF2_HUMAN]	9.26732	18.01	1	2	2	3	142308141	211	23.0114	7.32764
Q08379	Golgin subfamily A member 2 OS=Homo sapiens GN=GOLGA2 PE=1 SV=3 - [GOGA2_HUMAN]	9.25976	5.49	1	3	3	3	3.26422e+07	1002	113.017	5.021
P56556	NADH dehydrogenase [ubiquinone] 1 alpha subcomplex subunit 6 OS=Homo sapiens GN=NDUFA6 PE=1 SV=3 - [NDUA6_HUMAN]	9.25814	16.88	1	2	2	5	2.52448e+08	154	17.8593	10.1401
O43924	Retinal rod rhodopsin-sensitive cGMP 3',5'-cyclic phosphodiesterase subunit delta OS=Homo sapiens GN=PDE6D PE=1 SV=1 - [PDE6D_HUMAN]	9.25425	20.67	1	2	2	4	418387475	150	17.4089	5.66846
P09668	Pro-cathepsin H OS=Homo sapiens GN=CTSH PE=1 SV=4 - [CATH_HUMAN]	9.22208	14.63	1	2	2	3	1.13027e+08	335	37.369	8.07471
Q9UK76	Hematological and neurological expressed 1 protein OS=Homo sapiens GN=HN1 PE=1 SV=3 - [HN1_HUMAN]	9.22002	27.92	1	2	2	3	459364232	154	16.0049	5.60498
O75915	PRA1 family protein 3 OS=Homo sapiens GN=ARL6IP5 PE=1 SV=1 - [PRAF3_HUMAN]	9.21261	15.96	1	2	2	3	696886772	188	21.6004	9.77393
Q15363	Transmembrane emp24 domain-containing protein 2 OS=Homo sapiens GN=TMED2 PE=1 SV=1 - [TMED2_HUMAN]	9.20782	26.37	1	3	3	5	3.11637e+08	201	22.7464	5.17334
Q8N806	Putative E3 ubiquitin-protein ligase UBR7 OS=Homo sapiens GN=UBR7 PE=1 SV=2 - [UBR7_HUMAN]	9.18092	24.94	1	4	4	4	136204128	425	47.9677	4.80518
Q96K76	Ubiquitin carboxyl-terminal hydrolase 47 OS=Homo sapiens GN=USP47 PE=1 SV=3 - [UBP47_HUMAN]	9.18048	1.38	1	1	1	2	39846002	1375	157.212	5.08447
Q05086	Ubiquitin-protein ligase E3A OS=Homo sapiens GN=UBE3A PE=1 SV=4 - [UBE3A_HUMAN]	9.17653	4.46	1	2	2	3	102131729	875	100.623	5.22412
P60891	Ribose-phosphate pyrophosphokinase 1 OS=Homo sapiens GN=PRPS1 PE=1 SV=2 - [PRPS1_HUMAN]	9.15848	20.75	2	2	4	4	8.05523e+08	318	34.8119	6.97607
Q9ULL5	Proline-rich protein 12 OS=Homo sapiens GN=PRR12 PE=1 SV=2 - [PRR12_HUMAN]	9.14294	5.84	1	3	3	3	44262015	1215	129.911	8.00146
Q08378	Golgin subfamily A member 3 OS=Homo sapiens GN=GOLGA3 PE=1 SV=2 - [GOGA3_HUMAN]	9.13991	3.94	1	4	4	5	1.44215e+08	1498	167.252	5.43994
P52943	Cysteine-rich protein 2 OS=Homo sapiens GN=CRIP2 PE=1 SV=1 - [CRIP2_HUMAN]	9.13771	24.52	1	2	2	2	528366887	208	22.478	8.71924
Q96ST3	Paired amphipathic helix protein Sin3a OS=Homo sapiens GN=SIN3A PE=1 SV=2 - [SIN3A_HUMAN]	9.12191	2.83	1	3	3	4	9.90166e+07	1273	145.085	7.25439
P31749	RAC-alpha serine/threonine-protein kinase OS=Homo sapiens GN=AKT1 PE=1 SV=2 - [AKT1_HUMAN]	9.11771	7.5	2	2	3	4	1.21308e+08	480	55.6508	6.07471
P40938	Replication factor C subunit 3 OS=Homo sapiens GN=RFC3 PE=1 SV=2 - [RFC3_HUMAN]	9.10374	12.64	1	4	4	4	1.69146e+08	356	40.5299	8.33838
P51003	Poly(A) polymerase alpha OS=Homo sapiens GN=PAPOLA PE=1 SV=4 - [PAPOA_HUMAN]	9.08898	13.96	2	7	7	7	182529683	745	82.791	7.37158
Q9H6E4	Coiled-coil domain-containing protein 134 OS=Homo sapiens GN=CCDC134 PE=1 SV=1 - [CC134_HUMAN]	9.08806	13.97	1	3	3	4	1.51453e+08	229	26.544	8.85107
O60610	Protein diaphanous homolog 1 OS=Homo sapiens GN=DIAPH1 PE=1 SV=2 - [DIAP1_HUMAN]	9.07079	8.25	1	8	8	8	3.62719e+08	1272	141.258	5.41455
Q13438	Protein OS-9 OS=Homo sapiens GN=OS9 PE=1 SV=1 - [OS9_HUMAN]	9.06187	5.4	1	2	2	2	9.11491e+07	667	75.5149	4.86865
P28799	Granulins OS=Homo sapiens GN=GRN PE=1 SV=2 - [GRN_HUMAN]	9.05867	10.96	1	3	3	3	219901006	593	63.4998	6.82959
Q14644	Ras GTPase-activating protein 3 OS=Homo sapiens GN=RASA3 PE=1 SV=3 - [RASA3_HUMAN]	9.05366	9.11	1	4	4	5	1.70954e+08	834	95.6382	7.15186
O75592	E3 ubiquitin-protein ligase MYCBP2 OS=Homo sapiens GN=MYCBP2 PE=1 SV=3 - [MYCB2_HUMAN]	9.05181	1.88	1	5	5	5	75291611	4640	509.759	7.03467
Q9H845	Acyl-CoA dehydrogenase family member 9, mitochondrial OS=Homo sapiens GN=ACAD9 PE=1 SV=1 - [ACAD9_HUMAN]	9.03607	13.85	1	5	5	6	3.18454e+08	621	68.7167	7.95752
O43395	U4/U6 small nuclear ribonucleoprotein Prp3 OS=Homo sapiens GN=PRPF3 PE=1 SV=2 - [PRPF3_HUMAN]	9.02478	8.93	1	4	4	4	1.57508e+08	683	77.4809	9.49561
Q01085	Nucleolysin TIAR OS=Homo sapiens GN=TIAL1 PE=1 SV=1 - [TIAR_HUMAN]	9.0216	11.2	1	2	2	3	198508260	375	41.5641	7.73779
Q9Y6M5	Zinc transporter 1 OS=Homo sapiens GN=SLC30A1 PE=1 SV=3 - [ZNT1_HUMAN]	9.00561	11.24	1	2	2	3	6.87601e+07	507	55.2641	6.48096
P12694	2-oxoisovalerate dehydrogenase subunit alpha, mitochondrial OS=Homo sapiens GN=BCKDHA PE=1 SV=2 - [ODBA_HUMAN]	9.0034	20.22	1	6	6	8	1.58225e+08	445	50.4392	8.26514
O43670	BUB3-interacting and GLEBS motif-containing protein ZNF207 OS=Homo sapiens GN=ZNF207 PE=1 SV=1 - [ZN207_HUMAN]	8.98761	2.93	1	2	2	4	297258261	478	50.7171	9.1001
Q12841	Follistatin-related protein 1 OS=Homo sapiens GN=FSTL1 PE=1 SV=1 - [FSTL1_HUMAN]	8.98165	10.06	1	2	2	2	1.43284e+07	308	34.9629	5.51611
Q9ULU8	Calcium-dependent secretion activator 1 OS=Homo sapiens GN=CADPS PE=1 SV=3 - [CAPS1_HUMAN]	8.97536	9.09	2	5	5	5	2.53093e+08	1353	152.69	5.70654
Q8N684	Cleavage and polyadenylation specificity factor subunit 7 OS=Homo sapiens GN=CPSF7 PE=1 SV=1 - [CPSF7_HUMAN]	8.96964	12.53	1	4	4	4	200116610	471	52.0183	8.00146
O15121	Sphingolipid delta(4)-desaturase DES1 OS=Homo sapiens GN=DEGS1 PE=1 SV=1 - [DEGS1_HUMAN]	8.95917	15.79	1	4	4	5	191105476	323	37.8412	7.45947
Q15165	Serum paraoxonase/arylesterase 2 OS=Homo sapiens GN=PON2 PE=1 SV=3 - [PON2_HUMAN]	8.95251	16.95	1	3	3	5	4.11615e+08	354	39.3723	5.60498
Q9C0B1	Alpha-ketoglutarate-dependent dioxygenase FTO OS=Homo sapiens GN=FTO PE=1 SV=3 - [FTO_HUMAN]	8.95046	15.84	1	5	5	5	1.4565e+08	505	58.2449	5.22412
O75582	Ribosomal protein S6 kinase alpha-5 OS=Homo sapiens GN=RPS6KA5 PE=1 SV=1 - [KS6A5_HUMAN]	8.94454	6.73	1	3	3	4	5.57832e+07	802	89.8088	7.10791
P60510	Serine/threonine-protein phosphatase 4 catalytic subunit OS=Homo sapiens GN=PPP4C PE=1 SV=1 - [PP4C_HUMAN]	8.94067	11.07	1	1	3	3	6.79192e+08	307	35.0574	5.05908
Q5JTH9	RRP12-like protein OS=Homo sapiens GN=RRP12 PE=1 SV=2 - [RRP12_HUMAN]	8.94033	4.7	1	3	3	4	6.71514e+07	1297	143.611	8.74854
Q969X5	Endoplasmic reticulum-Golgi intermediate compartment protein 1 OS=Homo sapiens GN=ERGIC1 PE=1 SV=1 - [ERGI1_HUMAN]	8.92409	7.93	1	2	2	4	2.73802e+08	290	32.5715	7.06396
Q9Y263	Phospholipase A-2-activating protein OS=Homo sapiens GN=PLAA PE=1 SV=2 - [PLAP_HUMAN]	8.90835	4.91	1	2	2	3	1.04125e+08	795	87.1014	6.3667
P98194	Calcium-transporting ATPase type 2C member 1 OS=Homo sapiens GN=ATP2C1 PE=1 SV=3 - [AT2C1_HUMAN]	8.89922	9.9	1	6	6	6	1.24518e+08	919	100.512	6.7417
O14617	AP-3 complex subunit delta-1 OS=Homo sapiens GN=AP3D1 PE=1 SV=1 - [AP3D1_HUMAN]	8.89337	7.46	1	6	6	8	3.63676e+08	1153	130.076	8.48486
Q9NZT2	Opioid growth factor receptor OS=Homo sapiens GN=OGFR PE=1 SV=3 - [OGFR_HUMAN]	8.88486	4.43	1	2	2	3	45590661	677	73.2801	4.84326
Q9UPN6	Protein SCAF8 OS=Homo sapiens GN=SCAF8 PE=1 SV=1 - [SCAF8_HUMAN]	8.88336	3.23	1	2	3	3	6.42182e+07	1271	140.433	8.29443
Q96C19	EF-hand domain-containing protein D2 OS=Homo sapiens GN=EFHD2 PE=1 SV=1 - [EFHD2_HUMAN]	8.86748	15	2	5	5	6	1.31729e+08	240	26.6805	5.19873
P06730	Eukaryotic translation initiation factor 4E OS=Homo sapiens GN=EIF4E PE=1 SV=2 - [IF4E_HUMAN]	8.85966	16.59	1	3	3	4	4.95557e+08	217	25.0815	6.15088
O60884	DnaJ homolog subfamily A member 2 OS=Homo sapiens GN=DNAJA2 PE=1 SV=1 - [DNJA2_HUMAN]	8.85887	13.11	1	3	3	3	375447245	412	45.7166	6.48096
Q9Y2X7	ARF GTPase-activating protein GIT1 OS=Homo sapiens GN=GIT1 PE=1 SV=2 - [GIT1_HUMAN]	8.85433	6.04	1	3	3	3	9.16789e+07	761	84.2888	6.80029
Q7L523	Ras-related GTP-binding protein A OS=Homo sapiens GN=RRAGA PE=1 SV=1 - [RRAGA_HUMAN]	8.83893	11.18	2	3	3	3	8.3421e+06	313	36.5426	7.72314
Q8WWI5	Choline transporter-like protein 1 OS=Homo sapiens GN=SLC44A1 PE=1 SV=1 - [CTL1_HUMAN]	8.83272	4.41	1	2	2	3	1.75466e+08	657	73.2533	8.60205
Q8WXE0	Caskin-2 OS=Homo sapiens GN=CASKIN2 PE=1 SV=2 - [CSKI2_HUMAN]	8.83236	2.08	1	1	1	2	1.39793e+08	1202	126.705	7.09326
P62266	40S ribosomal protein S23 OS=Homo sapiens GN=RPS23 PE=1 SV=3 - [RS23_HUMAN]	8.81485	32.87	1	4	4	5	5.71565e+08	143	15.7977	10.4917
Q12768	WASH complex subunit strumpellin OS=Homo sapiens GN=KIAA0196 PE=1 SV=1 - [STRUM_HUMAN]	8.79839	4.14	1	3	3	3	1.38051e+08	1159	134.201	6.97607
P14174	Macrophage migration inhibitory factor OS=Homo sapiens GN=MIF PE=1 SV=4 - [MIF_HUMAN]	8.79263	7.83	1	1	1	5	12587551157	115	12.4682	7.88428
P53365	Arfaptin-2 OS=Homo sapiens GN=ARFIP2 PE=1 SV=1 - [ARFP2_HUMAN]	8.78861	13.78	1	3	3	3	4.13014e+07	341	37.8324	6.03662
P40429	60S ribosomal protein L13a OS=Homo sapiens GN=RPL13A PE=1 SV=2 - [RL13A_HUMAN]	8.77726	11.82	2	2	2	3	1.0244e+09	203	23.5624	10.9312
Q9Y2S2	Lambda-crystallin homolog OS=Homo sapiens GN=CRYL1 PE=1 SV=3 - [CRYL1_HUMAN]	8.7749	17.24	1	3	3	3	2.75203e+08	319	35.3961	6.17627
Q8N302	Angiogenic factor with G patch and FHA domains 1 OS=Homo sapiens GN=AGGF1 PE=1 SV=2 - [AGGF1_HUMAN]	8.76112	4.9	1	2	2	8	2.75815e+08	714	80.9279	5.43994
P04271	Protein S100-B OS=Homo sapiens GN=S100B PE=1 SV=2 - [S100B_HUMAN]	8.75075	40.22	1	2	2	3	2250253755	92	10.7061	4.58936
Q9Y2W2	WW domain-binding protein 11 OS=Homo sapiens GN=WBP11 PE=1 SV=1 - [WBP11_HUMAN]	8.73174	7.18	1	3	3	4	1.85456e+08	641	69.9539	8.38232
Q14019	Coactosin-like protein OS=Homo sapiens GN=COTL1 PE=1 SV=3 - [COTL1_HUMAN]	8.72412	28.17	1	2	2	5	740074643	142	15.935	5.66846
O95758	Polypyrimidine tract-binding protein 3 OS=Homo sapiens GN=PTBP3 PE=1 SV=2 - [PTBP3_HUMAN]	8.72405	4.35	2	1	2	3	949557834	552	59.6521	9.0415
Q15785	Mitochondrial import receptor subunit TOM34 OS=Homo sapiens GN=TOMM34 PE=1 SV=2 - [TOM34_HUMAN]	8.72361	22.98	1	4	4	4	1.32358e+08	309	34.5378	8.98291
Q13492	Phosphatidylinositol-binding clathrin assembly protein OS=Homo sapiens GN=PICALM PE=1 SV=2 - [PICAL_HUMAN]	8.7163	10.28	1	3	3	4	6.36484e+07	652	70.71	7.89893
Q5T6F2	Ubiquitin-associated protein 2 OS=Homo sapiens GN=UBAP2 PE=1 SV=1 - [UBAP2_HUMAN]	8.70601	3.22	1	2	2	3	107570722	1119	117.044	7.34229
Q7KZI7	Serine/threonine-protein kinase MARK2 OS=Homo sapiens GN=MARK2 PE=1 SV=2 - [MARK2_HUMAN]	8.70371	2.79	1	1	1	2	2.22806e+07	788	87.8559	9.71533
Q9UKE5	TRAF2 and NCK-interacting protein kinase OS=Homo sapiens GN=TNIK PE=1 SV=1 - [TNIK_HUMAN]	8.70024	5.88	1	2	5	5	1.61864e+08	1360	154.848	7.1665
Q9Y6H1	Coiled-coil-helix-coiled-coil-helix domain-containing protein 2, mitochondrial OS=Homo sapiens GN=CHCHD2 PE=1 SV=1 - [CHCH2_HUMAN]	8.69913	25.17	2	2	2	3	1417816225	151	15.5027	9.21729
P08574	Cytochrome c1, heme protein, mitochondrial OS=Homo sapiens GN=CYC1 PE=1 SV=3 - [CY1_HUMAN]	8.69155	13.54	1	3	3	3	8.72963e+08	325	35.399	8.99756
Q14118	Dystroglycan OS=Homo sapiens GN=DAG1 PE=1 SV=2 - [DAG1_HUMAN]	8.68384	5.81	1	3	3	4	1.77586e+08	895	97.3807	8.55811
Q5SSJ5	Heterochromatin protein 1-binding protein 3 OS=Homo sapiens GN=HP1BP3 PE=1 SV=1 - [HP1B3_HUMAN]	8.66306	13.2	1	6	6	7	2.77044e+08	553	61.1693	9.67139
Q6SZW1	Sterile alpha and TIR motif-containing protein 1 OS=Homo sapiens GN=SARM1 PE=1 SV=1 - [SARM1_HUMAN]	8.66301	4.83	1	2	2	2	6.71473e+07	724	79.3382	6.55127
Q86V48	Leucine zipper protein 1 OS=Homo sapiens GN=LUZP1 PE=1 SV=2 - [LUZP1_HUMAN]	8.65963	4.18	1	3	3	3	6.73038e+07	1076	120.202	8.49951
P04264	Keratin, type II cytoskeletal 1 OS=Homo sapiens GN=KRT1 PE=1 SV=6 - [K2C1_HUMAN]	8.65858	6.21	3	4	4	4	2.09252e+08	644	65.999	8.11865
Q8IXK0	Polyhomeotic-like protein 2 OS=Homo sapiens GN=PHC2 PE=1 SV=1 - [PHC2_HUMAN]	8.65552	5.71	1	3	3	3	2.47566e+08	858	90.6568	8.68994
P62861	40S ribosomal protein S30 OS=Homo sapiens GN=FAU PE=1 SV=1 - [RS30_HUMAN]	8.65376	32.2	1	3	3	5	8.0021e+08	59	6.64382	12.147
Q92917	G patch domain and KOW motifs-containing protein OS=Homo sapiens GN=GPKOW PE=1 SV=2 - [GPKOW_HUMAN]	8.64901	20.17	1	5	5	5	126241942	476	52.1966	6.15088
Q9UJ70	N-acetyl-D-glucosamine kinase OS=Homo sapiens GN=NAGK PE=1 SV=4 - [NAGK_HUMAN]	8.62032	13.37	1	3	3	4	2.79204e+08	344	37.3519	6.23975
Q13637	Ras-related protein Rab-32 OS=Homo sapiens GN=RAB32 PE=1 SV=3 - [RAB32_HUMAN]	8.61528	17.33	2	2	3	4	4.76309e+08	225	24.9817	6.53662
Q00796	Sorbitol dehydrogenase OS=Homo sapiens GN=SORD PE=1 SV=4 - [DHSO_HUMAN]	8.6152	13.45	1	3	3	3	3.19427e+08	357	38.2998	7.97217
Q86UK7	Zinc finger protein 598 OS=Homo sapiens GN=ZNF598 PE=1 SV=1 - [ZN598_HUMAN]	8.61197	9.07	1	4	4	5	5.94787e+08	904	98.5752	8.39697
Q70UQ0	Inhibitor of nuclear factor kappa-B kinase-interacting protein OS=Homo sapiens GN=IKBIP PE=1 SV=1 - [IKIP_HUMAN]	8.59604	16	1	4	4	4	5.7427e+08	350	39.285	9.17334
Q9NUJ1	Mycophenolic acid acyl-glucuronide esterase, mitochondrial OS=Homo sapiens GN=ABHD10 PE=1 SV=1 - [ABHDA_HUMAN]	8.56793	14.71	1	3	3	3	118204649	306	33.9107	8.57275
O75691	Small subunit processome component 20 homolog OS=Homo sapiens GN=UTP20 PE=1 SV=3 - [UTP20_HUMAN]	8.56158	2.19	1	6	6	6	9.22172e+07	2785	318.182	7.38623
Q92629	Delta-sarcoglycan OS=Homo sapiens GN=SGCD PE=1 SV=2 - [SGCD_HUMAN]	8.55728	19.72	1	4	4	4	2.31893e+08	289	32.0509	9.11475
Q8N1W1	Rho guanine nucleotide exchange factor 28 OS=Homo sapiens GN=ARHGEF28 PE=1 SV=3 - [ARG28_HUMAN]	8.54888	1.11	1	1	1	2	1.73228e+07	1705	191.771	6.03662
Q5T5Y3	Calmodulin-regulated spectrin-associated protein 1 OS=Homo sapiens GN=CAMSAP1 PE=1 SV=2 - [CAMP1_HUMAN]	8.53794	3	1	3	3	4	4.91661e+07	1602	177.861	6.72705
Q9NXR8	Inhibitor of growth protein 3 OS=Homo sapiens GN=ING3 PE=1 SV=2 - [ING3_HUMAN]	8.53069	5.74	1	1	1	2	1.41627e+07	418	46.7132	6.26514
Q9BQ70	Transcription factor 25 OS=Homo sapiens GN=TCF25 PE=1 SV=1 - [TCF25_HUMAN]	8.5228	6.07	1	2	2	3	184675104	676	76.6187	6.354
Q86TI2	Dipeptidyl peptidase 9 OS=Homo sapiens GN=DPP9 PE=1 SV=3 - [DPP9_HUMAN]	8.52109	3.82	1	3	3	4	1.43762e+08	863	98.201	6.45557
Q9NX08	COMM domain-containing protein 8 OS=Homo sapiens GN=COMMD8 PE=1 SV=1 - [COMD8_HUMAN]	8.51958	13.11	1	2	2	3	89821846	183	21.077	5.42725
P46109	Crk-like protein OS=Homo sapiens GN=CRKL PE=1 SV=1 - [CRKL_HUMAN]	8.51735	18.48	1	4	4	4	4.74235e+08	303	33.7559	6.7417
P49773	Histidine triad nucleotide-binding protein 1 OS=Homo sapiens GN=HINT1 PE=1 SV=2 - [HINT1_HUMAN]	8.51079	35.71	1	2	2	5	616187340	126	13.7931	6.94678
Q96CS3	FAS-associated factor 2 OS=Homo sapiens GN=FAF2 PE=1 SV=2 - [FAF2_HUMAN]	8.50726	17.75	1	4	4	5	1.97833e+08	445	52.5905	5.61768
Q9Y2Q3	Glutathione S-transferase kappa 1 OS=Homo sapiens GN=GSTK1 PE=1 SV=3 - [GSTK1_HUMAN]	8.47753	19.91	1	3	3	4	9.01579e+08	226	25.4803	8.41162
Q9ULU4	Protein kinase C-binding protein 1 OS=Homo sapiens GN=ZMYND8 PE=1 SV=2 - [PKCB1_HUMAN]	8.46378	5.82	1	4	4	4	7.39322e+07	1186	131.61	7.1958
P09661	U2 small nuclear ribonucleoprotein A' OS=Homo sapiens GN=SNRPA1 PE=1 SV=2 - [RU2A_HUMAN]	8.45999	30.2	1	4	4	4	501255281	255	28.3981	8.6167
Q86UX2	Inter-alpha-trypsin inhibitor heavy chain H5 OS=Homo sapiens GN=ITIH5 PE=2 SV=2 - [ITIH5_HUMAN]	8.42432	1.91	1	2	2	2	2.7448e+07	942	104.512	8.27979
O15160	DNA-directed RNA polymerases I and III subunit RPAC1 OS=Homo sapiens GN=POLR1C PE=1 SV=1 - [RPAC1_HUMAN]	8.42216	20.23	1	4	4	4	3.15813e+08	346	39.225	5.50342
P30837	Aldehyde dehydrogenase X, mitochondrial OS=Homo sapiens GN=ALDH1B1 PE=1 SV=3 - [AL1B1_HUMAN]	8.40267	7.16	1	3	3	4	1.92779e+08	517	57.1702	6.80029
O00165	HCLS1-associated protein X-1 OS=Homo sapiens GN=HAX1 PE=1 SV=2 - [HAX1_HUMAN]	8.40093	14.7	1	2	2	3	2.74872e+06	279	31.6011	4.91943
Q9Y547	Intraflagellar transport protein 25 homolog OS=Homo sapiens GN=HSPB11 PE=1 SV=1 - [IFT25_HUMAN]	8.39508	10.42	1	1	1	3	226240268	144	16.2871	5.03369
O75400	Pre-mRNA-processing factor 40 homolog A OS=Homo sapiens GN=PRPF40A PE=1 SV=2 - [PR40A_HUMAN]	8.3915	6.58	1	4	4	5	3.62137e+08	957	108.737	7.56201
Q9BQP7	Mitochondrial genome maintenance exonuclease 1 OS=Homo sapiens GN=MGME1 PE=1 SV=1 - [MGME1_HUMAN]	8.38627	13.66	1	3	3	6	1.32341e+08	344	39.396	7.6792
Q9Y3A3	MOB-like protein phocein OS=Homo sapiens GN=MOB4 PE=1 SV=1 - [PHOCN_HUMAN]	8.37608	30.22	1	4	4	5	2.25734e+08	225	26.0156	5.78271
Q96EY8	Cob(I)yrinic acid a,c-diamide adenosyltransferase, mitochondrial OS=Homo sapiens GN=MMAB PE=1 SV=1 - [MMAB_HUMAN]	8.3757	8	1	1	1	2	81977366	250	27.371	8.60205
Q8N183	Mimitin, mitochondrial OS=Homo sapiens GN=NDUFAF2 PE=1 SV=1 - [MIMIT_HUMAN]	8.36013	28.4	1	3	3	4	4.24163e+08	169	19.8441	8.96826
Q9UPT8	Zinc finger CCCH domain-containing protein 4 OS=Homo sapiens GN=ZC3H4 PE=1 SV=3 - [ZC3H4_HUMAN]	8.35354	5.45	1	3	3	3	6.92083e+07	1303	140.169	6.26514
Q15022	Polycomb protein SUZ12 OS=Homo sapiens GN=SUZ12 PE=1 SV=3 - [SUZ12_HUMAN]	8.34566	7.44	1	2	2	2	67424137	739	83.0026	8.80713
Q13405	39S ribosomal protein L49, mitochondrial OS=Homo sapiens GN=MRPL49 PE=1 SV=1 - [RM49_HUMAN]	8.33156	23.49	1	3	3	4	2.06454e+08	166	19.1859	9.45166
Q9H0S4	Probable ATP-dependent RNA helicase DDX47 OS=Homo sapiens GN=DDX47 PE=1 SV=1 - [DDX47_HUMAN]	8.33142	12.75	1	4	4	4	214486460	455	50.6147	9.1001
Q9UJX3	Anaphase-promoting complex subunit 7 OS=Homo sapiens GN=ANAPC7 PE=1 SV=4 - [APC7_HUMAN]	8.32982	7.51	1	3	3	3	8.44792e+07	599	66.8128	5.64307
Q8N122	Regulatory-associated protein of mTOR OS=Homo sapiens GN=RPTOR PE=1 SV=1 - [RPTOR_HUMAN]	8.3287	3.97	1	2	2	2	2.78557e+07	1335	148.942	6.88818
Q16537	Serine/threonine-protein phosphatase 2A 56 kDa regulatory subunit epsilon isoform OS=Homo sapiens GN=PPP2R5E PE=1 SV=1 - [2A5E_HUMAN]	8.31791	8.78	1	3	3	4	1.72563e+08	467	54.6645	6.94678
Q13148	TAR DNA-binding protein 43 OS=Homo sapiens GN=TARDBP PE=1 SV=1 - [TADBP_HUMAN]	8.29815	30.43	1	6	6	6	6.01102e+08	414	44.7113	6.18896
O14929	Histone acetyltransferase type B catalytic subunit OS=Homo sapiens GN=HAT1 PE=1 SV=1 - [HAT1_HUMAN]	8.29178	21.48	1	5	5	5	2.55816e+08	419	49.4808	5.69385
Q9NV70	Exocyst complex component 1 OS=Homo sapiens GN=EXOC1 PE=1 SV=4 - [EXOC1_HUMAN]	8.28454	9.4	1	5	5	5	1.3073e+08	894	101.917	6.60986
Q32MZ4	Leucine-rich repeat flightless-interacting protein 1 OS=Homo sapiens GN=LRRFIP1 PE=1 SV=2 - [LRRF1_HUMAN]	8.28405	10.4	1	4	4	4	3.21821e+07	808	89.1987	4.65283
P62857	40S ribosomal protein S28 OS=Homo sapiens GN=RPS28 PE=1 SV=1 - [RS28_HUMAN]	8.28325	23.19	1	2	2	3	1392837377	69	7.8362	10.6968
O60271	C-Jun-amino-terminal kinase-interacting protein 4 OS=Homo sapiens GN=SPAG9 PE=1 SV=4 - [JIP4_HUMAN]	8.27454	4.69	1	4	4	4	1.39732e+08	1321	146.115	5.14795
Q9Y4P1	Cysteine protease ATG4B OS=Homo sapiens GN=ATG4B PE=1 SV=2 - [ATG4B_HUMAN]	8.26546	7.63	1	2	2	3	135369434	393	44.2657	5.07178
P13686	Tartrate-resistant acid phosphatase type 5 OS=Homo sapiens GN=ACP5 PE=1 SV=3 - [PPA5_HUMAN]	8.26503	13.23	1	3	3	4	415207693	325	36.5757	8.70459
Q5JVS0	Intracellular hyaluronan-binding protein 4 OS=Homo sapiens GN=HABP4 PE=1 SV=1 - [HABP4_HUMAN]	8.26476	3.63	1	1	1	2	173739215	413	45.7576	7.45947
P26232	Catenin alpha-2 OS=Homo sapiens GN=CTNNA2 PE=1 SV=5 - [CTNA2_HUMAN]	8.25138	9.76	1	2	5	5	4.17563e+08	953	105.247	5.70654
Q13126	S-methyl-5'-thioadenosine phosphorylase OS=Homo sapiens GN=MTAP PE=1 SV=2 - [MTAP_HUMAN]	8.24915	27.92	1	5	5	8	3.98276e+08	283	31.2158	7.18115
P27361	Mitogen-activated protein kinase 3 OS=Homo sapiens GN=MAPK3 PE=1 SV=4 - [MK03_HUMAN]	8.24626	10.55	1	1	3	4	5.34021e+08	379	43.1081	6.7417
P08648	Integrin alpha-5 OS=Homo sapiens GN=ITGA5 PE=1 SV=2 - [ITA5_HUMAN]	8.24584	6.67	1	4	4	5	122046856	1049	114.465	5.77002
O75122	CLIP-associating protein 2 OS=Homo sapiens GN=CLASP2 PE=1 SV=2 - [CLAP2_HUMAN]	8.23836	5.87	1	4	5	5	1.42639e+08	1294	141.046	8.47021
Q8WU90	Zinc finger CCCH domain-containing protein 15 OS=Homo sapiens GN=ZC3H15 PE=1 SV=1 - [ZC3HF_HUMAN]	8.22982	7.51	1	2	2	3	6.85098e+07	426	48.5726	5.31299
Q8IWE2	Protein NOXP20 OS=Homo sapiens GN=FAM114A1 PE=1 SV=2 - [NXP20_HUMAN]	8.22391	3.55	1	1	1	2	167863026	563	60.7041	4.67822
Q7Z4W1	L-xylulose reductase OS=Homo sapiens GN=DCXR PE=1 SV=2 - [DCXR_HUMAN]	8.22057	20.9	1	2	2	3	64593144	244	25.8966	8.104
Q9H2D6	TRIO and F-actin-binding protein OS=Homo sapiens GN=TRIOBP PE=1 SV=3 - [TARA_HUMAN]	8.18442	2.37	1	4	4	5	1.47518e+08	2365	261.217	8.48486
Q9Y5J7	Mitochondrial import inner membrane translocase subunit Tim9 OS=Homo sapiens GN=TIMM9 PE=1 SV=1 - [TIM9_HUMAN]	8.18151	42.7	1	3	3	4	2.08991e+09	89	10.3711	7.21045
Q99816	Tumor susceptibility gene 101 protein OS=Homo sapiens GN=TSG101 PE=1 SV=2 - [TS101_HUMAN]	8.15502	13.59	1	4	4	6	267469358	390	43.9165	6.45557
Q9UMX5	Neudesin OS=Homo sapiens GN=NENF PE=1 SV=1 - [NENF_HUMAN]	8.14467	27.91	1	3	3	5	363632631	172	18.8448	5.69385
Q13557	Calcium/calmodulin-dependent protein kinase type II subunit delta OS=Homo sapiens GN=CAMK2D PE=1 SV=3 - [KCC2D_HUMAN]	8.14037	11.22	4	4	4	5	1.956e+08	499	56.3336	7.25439
P36404	ADP-ribosylation factor-like protein 2 OS=Homo sapiens GN=ARL2 PE=1 SV=4 - [ARL2_HUMAN]	8.11652	33.7	1	5	5	6	256330680	184	20.8649	6.34131
O95163	Elongator complex protein 1 OS=Homo sapiens GN=IKBKAP PE=1 SV=3 - [ELP1_HUMAN]	8.11413	5.18	1	4	4	5	8.32591e+07	1332	150.159	5.93506
O43765	Small glutamine-rich tetratricopeptide repeat-containing protein alpha OS=Homo sapiens GN=SGTA PE=1 SV=1 - [SGTA_HUMAN]	8.11337	15.97	1	4	4	4	552728317	313	34.0417	4.86865
Q2TAY7	WD40 repeat-containing protein SMU1 OS=Homo sapiens GN=SMU1 PE=1 SV=2 - [SMU1_HUMAN]	8.11264	5.85	1	2	2	2	367554654	513	57.5072	7.18115
Q9UJ83	2-hydroxyacyl-CoA lyase 1 OS=Homo sapiens GN=HACL1 PE=1 SV=2 - [HACL1_HUMAN]	8.08562	5.36	1	3	3	3	2.52889e+07	578	63.6874	7.35693
Q9Y2T2	AP-3 complex subunit mu-1 OS=Homo sapiens GN=AP3M1 PE=1 SV=1 - [AP3M1_HUMAN]	8.0842	10.29	1	1	3	4	1.39799e+08	418	46.9093	6.93213
P82979	SAP domain-containing ribonucleoprotein OS=Homo sapiens GN=SARNP PE=1 SV=3 - [SARNP_HUMAN]	8.08381	19.05	1	3	3	3	1.57193e+08	210	23.6564	6.41748
Q9H900	Protein zwilch homolog OS=Homo sapiens GN=ZWILCH PE=1 SV=2 - [ZWILC_HUMAN]	8.07324	2.88	1	1	1	2	4.09873e+07	591	67.1718	6.26514
O76031	ATP-dependent Clp protease ATP-binding subunit clpX-like, mitochondrial OS=Homo sapiens GN=CLPX PE=1 SV=2 - [CLPX_HUMAN]	8.06241	14.06	1	6	6	8	2.3689e+08	633	69.1807	7.57666
Q9P015	39S ribosomal protein L15, mitochondrial OS=Homo sapiens GN=MRPL15 PE=1 SV=1 - [RM15_HUMAN]	8.05672	19.93	1	5	5	5	2.35538e+08	296	33.3989	10.0083
Q13823	Nucleolar GTP-binding protein 2 OS=Homo sapiens GN=GNL2 PE=1 SV=1 - [NOG2_HUMAN]	8.05495	5.06	1	3	3	3	166234876	731	83.6034	9.24658
P36915	Guanine nucleotide-binding protein-like 1 OS=Homo sapiens GN=GNL1 PE=1 SV=2 - [GNL1_HUMAN]	8.05236	9.23	1	4	4	6	109222837	607	68.6185	5.79541
A1L0T0	Acetolactate synthase-like protein OS=Homo sapiens GN=ILVBL PE=1 SV=2 - [ILVBL_HUMAN]	8.04448	12.82	1	4	4	4	326404180	632	67.8248	8.14795
Q9Y6Y8	SEC23-interacting protein OS=Homo sapiens GN=SEC23IP PE=1 SV=1 - [S23IP_HUMAN]	8.04222	6.6	1	4	4	4	312655509	1000	111.007	5.5415
Q13616	Cullin-1 OS=Homo sapiens GN=CUL1 PE=1 SV=2 - [CUL1_HUMAN]	8.04008	8.12	1	4	4	4	1.41853e+08	776	89.622	8.00146
P52756	RNA-binding protein 5 OS=Homo sapiens GN=RBM5 PE=1 SV=2 - [RBM5_HUMAN]	8.03704	3.56	1	2	2	3	44588989	815	92.097	6.27783
Q71UM5	40S ribosomal protein S27-like OS=Homo sapiens GN=RPS27L PE=1 SV=3 - [RS27L_HUMAN]	8.0369	29.76	1	1	3	4	2.29335e+09	84	9.47087	9.45166
O75323	Protein NipSnap homolog 2 OS=Homo sapiens GN=GBAS PE=1 SV=1 - [NIPS2_HUMAN]	8.02263	7.69	1	1	2	3	466365552	286	33.7212	9.36377
Q5VT52	Regulation of nuclear pre-mRNA domain-containing protein 2 OS=Homo sapiens GN=RPRD2 PE=1 SV=1 - [RPRD2_HUMAN]	8.00593	1.3	1	1	1	2		1461	155.924	7.41553
Q8TED0	U3 small nucleolar RNA-associated protein 15 homolog OS=Homo sapiens GN=UTP15 PE=1 SV=3 - [UTP15_HUMAN]	7.98839	12.93	1	4	4	4	6.5213e+07	518	58.3786	9.11475
Q10570	Cleavage and polyadenylation specificity factor subunit 1 OS=Homo sapiens GN=CPSF1 PE=1 SV=2 - [CPSF1_HUMAN]	7.98379	5.41	1	6	6	6	2.6481e+08	1443	160.782	6.40479
Q96JY6	PDZ and LIM domain protein 2 OS=Homo sapiens GN=PDLIM2 PE=1 SV=1 - [PDLI2_HUMAN]	7.95678	11.36	1	2	2	4	2.94486e+07	352	37.4357	8.71924
P29558	RNA-binding motif, single-stranded-interacting protein 1 OS=Homo sapiens GN=RBMS1 PE=1 SV=3 - [RBMS1_HUMAN]	7.95226	7.88	1	2	2	3	137361804	406	44.4769	8.79248
Q9UKN8	General transcription factor 3C polypeptide 4 OS=Homo sapiens GN=GTF3C4 PE=1 SV=2 - [TF3C4_HUMAN]	7.94623	5.35	1	3	3	3	95767153	822	91.9235	6.65381
Q9NRR5	Ubiquilin-4 OS=Homo sapiens GN=UBQLN4 PE=1 SV=2 - [UBQL4_HUMAN]	7.9304	5.32	1	1	3	4	1.482e+08	601	63.8124	5.22412
Q9HD67	Unconventional myosin-X OS=Homo sapiens GN=MYO10 PE=1 SV=3 - [MYO10_HUMAN]	7.91145	3.6	1	5	5	5	8.61613e+07	2058	237.198	6.21436
Q9BTD8	RNA-binding protein 42 OS=Homo sapiens GN=RBM42 PE=1 SV=1 - [RBM42_HUMAN]	7.89517	8.96	1	3	3	4	1.48663e+08	480	50.382	9.62744
Q9H2U2	Inorganic pyrophosphatase 2, mitochondrial OS=Homo sapiens GN=PPA2 PE=1 SV=2 - [IPYR2_HUMAN]	7.87975	19.46	1	3	4	5	5.04403e+08	334	37.896	7.38623
Q68DK7	Male-specific lethal 1 homolog OS=Homo sapiens GN=MSL1 PE=1 SV=3 - [MSL1_HUMAN]	7.87966	7.33	1	2	2	2	1.66612e+07	614	67.0866	8.92432
P51608	Methyl-CpG-binding protein 2 OS=Homo sapiens GN=MECP2 PE=1 SV=1 - [MECP2_HUMAN]	7.87321	8.85	1	2	2	2	6.29385e+07	486	52.4087	9.94971
P01112	GTPase HRas OS=Homo sapiens GN=HRAS PE=1 SV=1 - [RASH_HUMAN]	7.87282	33.86	1	1	4	4	1.50783e+08	189	21.2846	5.31299
P01111	GTPase NRas OS=Homo sapiens GN=NRAS PE=1 SV=1 - [RASN_HUMAN]	7.87282	38.62	2	2	5	5	4.39458e+08	189	21.2155	5.17334
Q96BJ3	Axin interactor, dorsalization-associated protein OS=Homo sapiens GN=AIDA PE=1 SV=1 - [AIDA_HUMAN]	7.86442	10.13	1	2	2	3	2.15058e+08	306	35.0013	6.55127
O95630	STAM-binding protein OS=Homo sapiens GN=STAMBP PE=1 SV=1 - [STABP_HUMAN]	7.85891	9.43	1	3	3	4	2.04997e+08	424	48.0466	6.29053
Q9NVV4	Poly(A) RNA polymerase, mitochondrial OS=Homo sapiens GN=MTPAP PE=1 SV=1 - [PAPD1_HUMAN]	7.84836	6.36	1	2	2	3	9.64942e+07	582	66.13	9.0415
Q01831	DNA repair protein complementing XP-C cells OS=Homo sapiens GN=XPC PE=1 SV=4 - [XPC_HUMAN]	7.84574	2.45	1	1	1	2	1.15663e+08	940	105.887	8.89502
O00217	NADH dehydrogenase [ubiquinone] iron-sulfur protein 8, mitochondrial OS=Homo sapiens GN=NDUFS8 PE=1 SV=1 - [NDUS8_HUMAN]	7.84054	18.1	1	3	3	4	2.98567e+08	210	23.6896	6.34131
P51452	Dual specificity protein phosphatase 3 OS=Homo sapiens GN=DUSP3 PE=1 SV=1 - [DUS3_HUMAN]	7.83819	13.51	1	2	2	3	469713644	185	20.4653	7.79639
Q13595	Transformer-2 protein homolog alpha OS=Homo sapiens GN=TRA2A PE=1 SV=1 - [TRA2A_HUMAN]	7.83264	16.67	1	2	2	3	3.39489e+06	282	32.6691	11.2681
Q9P003	Protein cornichon homolog 4 OS=Homo sapiens GN=CNIH4 PE=1 SV=1 - [CNIH4_HUMAN]	7.83061	14.39	1	1	1	2	130207232	139	16.0822	6.65381
Q96PX6	Coiled-coil domain-containing protein 85A OS=Homo sapiens GN=CCDC85A PE=2 SV=3 - [CC85A_HUMAN]	7.82263	3.07	1	1	1	3	1.25194e+08	553	59.9387	8.79248
O43237	Cytoplasmic dynein 1 light intermediate chain 2 OS=Homo sapiens GN=DYNC1LI2 PE=1 SV=1 - [DC1L2_HUMAN]	7.79559	7.72	1	2	3	3	1.85121e+08	492	54.0655	6.37939
[truncated: 4,682 more rows]
