# Supplementary material for: Deep-proteome mapping of WM-266-4 human metastatic melanoma cells: From oncogenic addiction to druggable targets
Source: PLoS One. 2017 Feb 3;12(2):e0171512. doi: 10.1371/journal.pone.0171512 (PMC5291375; doi:10.1371/journal.pone.0171512)
Supplement: S2 Table — “Accession” (UNIPROT number) and “description” (name) of each identified protein, together with cardinal characteristics of the nLC-MS/MS proteomics analysis employed, including among others the (Mascot) “score”, (sequence) “coverage”, (number of) “unique peptides”, (number of) “AAs” (amino acid residues), “MW” (molecular weight) in kDa and (calculated) “pI” (isoelectric point), are shown. (XLSX) [file pone.0171512.s002.xlsx]

## Sheet: EMT
Accession	Description	Score	Coverage	# Proteins	# Unique Peptides	# Peptides	# PSMs	Area	# AAs	MW [kDa]	calc. pI
P08670	Vimentin OS=Homo sapiens GN=VIM PE=1 SV=4 - [VIME_HUMAN]	1638.22	90.99	24	61	61	678	7.134e+10	466	53.6191	5.12256
P07900	Heat shock protein HSP 90-alpha OS=Homo sapiens GN=HSP90AA1 PE=1 SV=5 - [HS90A_HUMAN]	465.775	44.95	5	21	31	182	21898352966	732	84.6067	5.021
P06396	Gelsolin OS=Homo sapiens GN=GSN PE=1 SV=1 - [GELS_HUMAN]	271.132	48.21	1	23	23	96	1.41528e+10	782	85.6442	6.27783
P09429	High mobility group protein B1 OS=Homo sapiens GN=HMGB1 PE=1 SV=3 - [HMGB1_HUMAN]	201.309	29.3	2	10	11	67	1.69685e+10	215	24.8782	5.74463
P09874	Poly [ADP-ribose] polymerase 1 OS=Homo sapiens GN=PARP1 PE=1 SV=4 - [PARP1_HUMAN]	140.055	42.41	1	31	31	62	2568789900	1014	113.012	8.88037
P26038	Moesin OS=Homo sapiens GN=MSN PE=1 SV=3 - [MOES_HUMAN]	129.763	44.54	1	12	22	58	5946317450	577	67.7778	6.40479
P34932	Heat shock 70 kDa protein 4 OS=Homo sapiens GN=HSPA4 PE=1 SV=4 - [HSP74_HUMAN]	122.535	55.71	1	30	32	57	3178244006	840	94.2712	5.18604
P35241	Radixin OS=Homo sapiens GN=RDX PE=1 SV=1 - [RADI_HUMAN]	94.3985	48.2	1	12	22	50	5.5214e+09	583	68.5214	6.3667
P63104	14-3-3 protein zeta/delta OS=Homo sapiens GN=YWHAZ PE=1 SV=1 - [1433Z_HUMAN]	91.7306	47.35	1	11	13	46	1.4156e+10	245	27.7277	4.79248
Q16658	Fascin OS=Homo sapiens GN=FSCN1 PE=1 SV=3 - [FSCN1_HUMAN]	87.37	47.87	1	16	16	32	2.2879e+09	493	54.4961	7.23975
Q92597	Protein NDRG1 OS=Homo sapiens GN=NDRG1 PE=1 SV=1 - [NDRG1_HUMAN]	82.4833	54.82	1	12	12	29	4042006924	394	42.8077	5.8208
P43121	Cell surface glycoprotein MUC18 OS=Homo sapiens GN=MCAM PE=1 SV=2 - [MUC18_HUMAN]	69.4712	29.1	1	14	14	24	1.72137e+09	646	71.5626	5.75732
P17844	Probable ATP-dependent RNA helicase DDX5 OS=Homo sapiens GN=DDX5 PE=1 SV=1 - [DDX5_HUMAN]	67.7142	28.01	1	12	17	28	4.40051e+09	614	69.1047	8.92432
P16152	Carbonyl reductase [NADPH] 1 OS=Homo sapiens GN=CBR1 PE=1 SV=3 - [CBR1_HUMAN]	66.7062	59.21	1	8	11	27	4.44995e+09	277	30.3559	8.32373
P04792	Heat shock protein beta-1 OS=Homo sapiens GN=HSPB1 PE=1 SV=2 - [HSPB1_HUMAN]	65.1784	80.49	1	14	14	28	6.64765e+09	205	22.7685	6.40479
P04083	Annexin A1 OS=Homo sapiens GN=ANXA1 PE=1 SV=2 - [ANXA1_HUMAN]	63.3147	47.98	1	16	16	26	3.3927e+09	346	38.69	7.02002
P67809	Nuclease-sensitive element-binding protein 1 OS=Homo sapiens GN=YBX1 PE=1 SV=3 - [YBOX1_HUMAN]	55.3077	25.31	2	2	6	18	3619479132	324	35.9027	9.87646
P16070	CD44 antigen OS=Homo sapiens GN=CD44 PE=1 SV=3 - [CD44_HUMAN]	49.7626	9.7	1	6	6	14	1.8099e+09	742	81.4874	5.32568
O60716	Catenin delta-1 OS=Homo sapiens GN=CTNND1 PE=1 SV=1 - [CTND1_HUMAN]	42.5189	20.14	1	12	12	18	3.93017e+08	968	108.103	6.22705
P35222	Catenin beta-1 OS=Homo sapiens GN=CTNNB1 PE=1 SV=1 - [CTNB1_HUMAN]	37.6021	25.86	1	11	12	16	5.61613e+08	781	85.4422	5.85889
Q06830	Peroxiredoxin-1 OS=Homo sapiens GN=PRDX1 PE=1 SV=1 - [PRDX1_HUMAN]	37.5149	36.68	1	6	9	20	4.65024e+09	199	22.0963	8.1333
Q13526	Peptidyl-prolyl cis-trans isomerase NIMA-interacting 1 OS=Homo sapiens GN=PIN1 PE=1 SV=1 - [PIN1_HUMAN]	34.8107	58.9	1	6	6	12	6.01894e+08	163	18.232	8.82178
P15311	Ezrin OS=Homo sapiens GN=EZR PE=1 SV=4 - [EZRI_HUMAN]	32.9333	26.96	1	5	14	25	5.5214e+09	586	69.3697	6.26514
P22061	Protein-L-isoaspartate(D-aspartate) O-methyltransferase OS=Homo sapiens GN=PCMT1 PE=1 SV=4 - [PIMT_HUMAN]	32.216	53.74	1	8	8	14	1816544432	227	24.6206	7.21045
P40763	Signal transducer and activator of transcription 3 OS=Homo sapiens GN=STAT3 PE=1 SV=2 - [STAT3_HUMAN]	31.1433	22.08	1	9	9	11	4.8343e+08	770	88.0114	6.30322
P05106	Integrin beta-3 OS=Homo sapiens GN=ITGB3 PE=1 SV=2 - [ITB3_HUMAN]	30.5977	17.77	1	8	8	14	1.43856e+09	788	87.0004	5.23682
O75116	Rho-associated protein kinase 2 OS=Homo sapiens GN=ROCK2 PE=1 SV=4 - [ROCK2_HUMAN]	28.6357	10.3	1	9	10	13	2.08532e+08	1388	160.799	6.02393
Q9UHB6	LIM domain and actin-binding protein 1 OS=Homo sapiens GN=LIMA1 PE=1 SV=1 - [LIMA1_HUMAN]	28.5792	11.99	1	7	7	9	1.25079e+08	759	85.1734	6.84424
P05556	Integrin beta-1 OS=Homo sapiens GN=ITGB1 PE=1 SV=2 - [ITB1_HUMAN]	28.2134	16.92	1	9	9	16	1.88646e+09	798	88.357	5.38916
P58215	Lysyl oxidase homolog 3 OS=Homo sapiens GN=LOXL3 PE=2 SV=1 - [LOXL3_HUMAN]	28.1315	13.28	1	6	6	9	1.38702e+08	753	83.1131	6.85889
O75874	Isocitrate dehydrogenase [NADP] cytoplasmic OS=Homo sapiens GN=IDH1 PE=1 SV=2 - [IDHC_HUMAN]	27.2671	28.5	1	9	9	16	537712250	414	46.6295	7.00537
P28482	Mitogen-activated protein kinase 1 OS=Homo sapiens GN=MAPK1 PE=1 SV=3 - [MK01_HUMAN]	26.622	40.28	1	6	8	13	9.80029e+08	360	41.3632	6.97607
Q13347	Eukaryotic translation initiation factor 3 subunit I OS=Homo sapiens GN=EIF3I PE=1 SV=1 - [EIF3I_HUMAN]	26.0142	42.46	1	8	8	14	961625370	325	36.4786	5.64307
P61586	Transforming protein RhoA OS=Homo sapiens GN=RHOA PE=1 SV=1 - [RHOA_HUMAN]	24.3485	35.23	2	2	5	9	1.51658e+09	193	21.7541	6.1001
Q13315	Serine-protein kinase ATM OS=Homo sapiens GN=ATM PE=1 SV=4 - [ATM_HUMAN]	24.2533	5.66	1	14	14	17	2.17699e+08	3056	350.462	6.81494
P12931	Proto-oncogene tyrosine-protein kinase Src OS=Homo sapiens GN=SRC PE=1 SV=3 - [SRC_HUMAN]	23.9198	10.82	1	3	4	6	193875338	536	59.797	7.41553
P48735	Isocitrate dehydrogenase [NADP], mitochondrial OS=Homo sapiens GN=IDH2 PE=1 SV=2 - [IDHP_HUMAN]	22.3559	32.08	1	11	11	13	288256877	452	50.8769	8.68994
P32004	Neural cell adhesion molecule L1 OS=Homo sapiens GN=L1CAM PE=1 SV=2 - [L1CAM_HUMAN]	22.2474	10.34	1	9	9	10	2.15356e+08	1257	139.915	6.23975
P63000	Ras-related C3 botulinum toxin substrate 1 OS=Homo sapiens GN=RAC1 PE=1 SV=1 - [RAC1_HUMAN]	20.4783	20.31	4	2	3	6	1.72799e+09	192	21.4362	8.49951
P19022	Cadherin-2 OS=Homo sapiens GN=CDH2 PE=1 SV=4 - [CADH2_HUMAN]	19.8401	11.81	2	8	8	9	3.31077e+08	906	99.7473	4.80518
Q13330	Metastasis-associated protein MTA1 OS=Homo sapiens GN=MTA1 PE=1 SV=2 - [MTA1_HUMAN]	19.754	19.72	1	7	9	10	186912263	715	80.7353	9.26123
P50281	Matrix metalloproteinase-14 OS=Homo sapiens GN=MMP14 PE=1 SV=3 - [MMP14_HUMAN]	19.4957	17.53	3	9	9	11	8.74745e+08	582	65.852	7.76709
Q13363	C-terminal-binding protein 1 OS=Homo sapiens GN=CTBP1 PE=1 SV=2 - [CTBP1_HUMAN]	18.7943	18.41	1	4	4	6	9.9467e+07	440	47.5055	6.771
Q15942	Zyxin OS=Homo sapiens GN=ZYX PE=1 SV=1 - [ZYX_HUMAN]	18.4035	18.18	1	5	5	6	220915745	572	61.2382	6.66846
P02751	Fibronectin OS=Homo sapiens GN=FN1 PE=1 SV=4 - [FINC_HUMAN]	18.3829	6.87	1	11	11	13	7.43735e+08	2386	262.46	5.70654
Q02750	Dual specificity mitogen-activated protein kinase kinase 1 OS=Homo sapiens GN=MAP2K1 PE=1 SV=2 - [MP2K1_HUMAN]	18.1112	22.39	1	2	4	7	191211370	393	43.4113	6.62451
P24821	Tenascin OS=Homo sapiens GN=TNC PE=1 SV=3 - [TENA_HUMAN]	17.9813	3.73	1	6	6	8	123103522	2201	240.7	4.89404
P39880	Homeobox protein cut-like 1 OS=Homo sapiens GN=CUX1 PE=1 SV=3 - [CUX1_HUMAN]	17.6381	7.64	2	7	7	9	124566194	1505	164.087	5.89697
P17936	Insulin-like growth factor-binding protein 3 OS=Homo sapiens GN=IGFBP3 PE=1 SV=2 - [IBP3_HUMAN]	16.7937	32.99	1	6	6	7	1.74856e+08	291	31.6537	8.68994
P51858	Hepatoma-derived growth factor OS=Homo sapiens GN=HDGF PE=1 SV=1 - [HDGF_HUMAN]	16.3686	31.67	1	5	5	7	6.26453e+08	240	26.7719	4.729
Q9UBR2	Cathepsin Z OS=Homo sapiens GN=CTSZ PE=1 SV=1 - [CATZ_HUMAN]	16.3271	19.14	1	3	3	7	318016247	303	33.8462	7.10791
P23229	Integrin alpha-6 OS=Homo sapiens GN=ITGA6 PE=1 SV=5 - [ITA6_HUMAN]	14.5518	9.47	1	8	8	8	6.02403e+08	1130	126.526	6.60986
Q86UE4	Protein LYRIC OS=Homo sapiens GN=MTDH PE=1 SV=2 - [LYRIC_HUMAN]	13.7447	16.84	1	6	6	8	1.88903e+08	582	63.7988	9.31982
P49757	Protein numb homolog OS=Homo sapiens GN=NUMB PE=1 SV=2 - [NUMB_HUMAN]	13.6321	3.53	1	1	1	3	113916584	651	70.7594	8.51416
P48059	LIM and senescent cell antigen-like-containing domain protein 1 OS=Homo sapiens GN=LIMS1 PE=1 SV=4 - [LIMS1_HUMAN]	13.5572	22.15	2	6	6	8	2.82858e+08	325	37.2258	8.04541
Q14137	Ribosome biogenesis protein BOP1 OS=Homo sapiens GN=BOP1 PE=1 SV=2 - [BOP1_HUMAN]	13.341	8.18	1	3	3	4	1.26806e+08	746	83.5772	6.18896
Q05397	Focal adhesion kinase 1 OS=Homo sapiens GN=PTK2 PE=1 SV=2 - [FAK1_HUMAN]	12.607	8.17	1	6	6	6	1.78003e+08	1052	119.157	6.62451
P08651	Nuclear factor 1 C-type OS=Homo sapiens GN=NFIC PE=1 SV=2 - [NFIC_HUMAN]	12.3343	6.89	1	2	2	4	1.18578e+08	508	55.64	8.38232
Q07666	KH domain-containing, RNA-binding, signal transduction-associated protein 1 OS=Homo sapiens GN=KHDRBS1 PE=1 SV=1 - [KHDR1_HUMAN]	11.9762	11.96	2	4	4	6	6.45666e+08	443	48.1972	8.66064
P25490	Transcriptional repressor protein YY1 OS=Homo sapiens GN=YY1 PE=1 SV=2 - [TYY1_HUMAN]	11.6114	11.35	2	3	3	4	8.74212e+07	414	44.6847	6.25244
P46937	Transcriptional coactivator YAP1 OS=Homo sapiens GN=YAP1 PE=1 SV=2 - [YAP1_HUMAN]	11.494	15.87	1	3	3	3	1.79037e+08	504	54.4275	5.17334
Q9Y5V3	Melanoma-associated antigen D1 OS=Homo sapiens GN=MAGED1 PE=1 SV=3 - [MAGD1_HUMAN]	10.0365	8.1	1	2	3	3	603477306	778	86.1073	5.8335
Q9BTC8	Metastasis-associated protein MTA3 OS=Homo sapiens GN=MTA3 PE=1 SV=2 - [MTA3_HUMAN]	9.94958	8.59	1	1	3	4	6.32189e+07	594	67.461	8.57275
P49841	Glycogen synthase kinase-3 beta OS=Homo sapiens GN=GSK3B PE=1 SV=2 - [GSK3B_HUMAN]	9.89689	12.62	1	2	3	4	150027982	420	46.7149	8.77783
O43318	Mitogen-activated protein kinase kinase kinase 7 OS=Homo sapiens GN=MAP3K7 PE=1 SV=1 - [M3K7_HUMAN]	9.61809	6.27	1	2	2	3	4.15819e+07	606	67.1533	7.10791
P31749	RAC-alpha serine/threonine-protein kinase OS=Homo sapiens GN=AKT1 PE=1 SV=2 - [AKT1_HUMAN]	9.11771	7.5	2	2	3	4	1.21308e+08	480	55.6508	6.07471
P27361	Mitogen-activated protein kinase 3 OS=Homo sapiens GN=MAPK3 PE=1 SV=4 - [MK03_HUMAN]	8.24626	10.55	1	1	3	4	5.34021e+08	379	43.1081	6.7417
P08648	Integrin alpha-5 OS=Homo sapiens GN=ITGA5 PE=1 SV=2 - [ITA5_HUMAN]	8.24584	6.67	1	4	4	5	122046856	1049	114.465	5.77002
P01112	GTPase HRas OS=Homo sapiens GN=HRAS PE=1 SV=1 - [RASH_HUMAN]	7.87282	33.86	1	1	4	4	1.50783e+08	189	21.2846	5.31299
P51692	Signal transducer and activator of transcription 5B OS=Homo sapiens GN=STAT5B PE=1 SV=2 - [STA5B_HUMAN]	7.72149	6.48	2	4	4	4	1.10675e+08	787	89.8096	6.04932
Q13433	Zinc transporter ZIP6 OS=Homo sapiens GN=SLC39A6 PE=1 SV=3 - [S39A6_HUMAN]	7.27926	3.05	1	1	1	2	36758972	755	84.9933	6.94678
Q14192	Four and a half LIM domains protein 2 OS=Homo sapiens GN=FHL2 PE=1 SV=3 - [FHL2_HUMAN]	7.27483	21.15	1	4	4	5	8.32549e+07	279	32.1706	7.54736
Q16539	Mitogen-activated protein kinase 14 OS=Homo sapiens GN=MAPK14 PE=1 SV=3 - [MK14_HUMAN]	7.16952	18.89	11	5	5	5	1.23309e+08	360	41.267	5.78271
Q15910	Histone-lysine N-methyltransferase EZH2 OS=Homo sapiens GN=EZH2 PE=1 SV=2 - [EZH2_HUMAN]	7.12128	3.22	1	2	2	2	1.02364e+08	746	85.3086	7.02002
P49840	Glycogen synthase kinase-3 alpha OS=Homo sapiens GN=GSK3A PE=1 SV=2 - [GSK3A_HUMAN]	7.09794	9.52	1	2	3	3	9.48026e+07	483	50.949	8.74854
Q13761	Runt-related transcription factor 3 OS=Homo sapiens GN=RUNX3 PE=1 SV=2 - [RUNX3_HUMAN]	6.61889	10.84	1	2	2	3	1.78048e+08	415	44.3277	9.46631
Q9GZV5	WW domain-containing transcription regulator protein 1 OS=Homo sapiens GN=WWTR1 PE=1 SV=1 - [WWTR1_HUMAN]	6.53836	7	1	1	1	1	4.27494e+07	400	44.0734	5.8208
P18583	Protein SON OS=Homo sapiens GN=SON PE=1 SV=4 - [SON_HUMAN]	6.21667	2.56	1	3	3	3	63063172	2426	263.664	5.64307
O75190	DnaJ homolog subfamily B member 6 OS=Homo sapiens GN=DNAJB6 PE=1 SV=2 - [DNJB6_HUMAN]	5.91709	9.2	2	2	2	2	1.13849e+08	326	36.0649	9.15869
Q14160	Protein scribble homolog OS=Homo sapiens GN=SCRIB PE=1 SV=4 - [SCRIB_HUMAN]	5.29767	2.45	1	2	2	4	107703041	1630	174.778	5.07178
Q13464	Rho-associated protein kinase 1 OS=Homo sapiens GN=ROCK1 PE=1 SV=1 - [ROCK1_HUMAN]	5.19353	3.77	1	3	4	6	1.35192e+08	1354	158.076	5.89697
Q13573	SNW domain-containing protein 1 OS=Homo sapiens GN=SNW1 PE=1 SV=1 - [SNW1_HUMAN]	5.16874	10.63	1	4	4	4	237198697	536	61.4565	9.5249
O75496	Geminin OS=Homo sapiens GN=GMNN PE=1 SV=1 - [GEMI_HUMAN]	4.99252	11.48	1	1	1	1		209	23.5507	4.95752
Q9UQC2	GRB2-associated-binding protein 2 OS=Homo sapiens GN=GAB2 PE=1 SV=1 - [GAB2_HUMAN]	4.6659	3.25	1	1	1	2	3.68569e+07	676	74.4114	8.30908
P36402	Transcription factor 7 OS=Homo sapiens GN=TCF7 PE=1 SV=3 - [TCF7_HUMAN]	4.61542	2.86	4	1	1	2	198961207	384	41.6157	6.81494
O14965	Aurora kinase A OS=Homo sapiens GN=AURKA PE=1 SV=2 - [AURKA_HUMAN]	4.5857	10.17	1	2	2	3	5.34064e+07	403	45.7808	9.39307
Q9NSA3	Beta-catenin-interacting protein 1 OS=Homo sapiens GN=CTNNBIP1 PE=1 SV=1 - [CNBP1_HUMAN]	4.39644	18.52	1	1	1	1	1.99502e+07	81	9.16454	5.41455
P37275	Zinc finger E-box-binding homeobox 1 OS=Homo sapiens GN=ZEB1 PE=1 SV=2 - [ZEB1_HUMAN]	3.68011	4.45	1	1	3	3	5.04223e+06	1124	123.997	4.94482
P41240	Tyrosine-protein kinase CSK OS=Homo sapiens GN=CSK PE=1 SV=1 - [CSK_HUMAN]	3.33878	6.67	1	2	2	2	103246161	450	50.6717	7.06396
Q13418	Integrin-linked protein kinase OS=Homo sapiens GN=ILK PE=1 SV=2 - [ILK_HUMAN]	3.33502	15.27	1	4	4	4	1.03501e+08	452	51.3859	8.07471
P42336	Phosphatidylinositol 4,5-bisphosphate 3-kinase catalytic subunit alpha isoform OS=Homo sapiens GN=PIK3CA PE=1 SV=2 - [PK3CA_HUMAN]	3.27594	1.69	1	1	1	1		1068	124.203	7.2251
P25391	Laminin subunit alpha-1 OS=Homo sapiens GN=LAMA1 PE=1 SV=2 - [LAMA1_HUMAN]	3.1862	1.79	1	2	2	3	2.72132e+07	3075	336.867	6.354
P19838	Nuclear factor NF-kappa-B p105 subunit OS=Homo sapiens GN=NFKB1 PE=1 SV=2 - [NFKB1_HUMAN]	3.07639	2.89	1	2	2	2	7.3673e+07	968	105.29	5.40186
O60462	Neuropilin-2 OS=Homo sapiens GN=NRP2 PE=1 SV=2 - [NRP2_HUMAN]	2.92046	5.16	1	2	2	2	23293189	931	104.792	5.17334
P50548	ETS domain-containing transcription factor ERF OS=Homo sapiens GN=ERF PE=1 SV=2 - [ERF_HUMAN]	2.85472	4.2	1	1	1	1	214502348	548	58.6664	7.29834
P21359	Neurofibromin OS=Homo sapiens GN=NF1 PE=1 SV=2 - [NF1_HUMAN]	2.75679	1.23	1	3	3	3	6.47374e+07	2839	319.168	7.38623
Q92542	Nicastrin OS=Homo sapiens GN=NCSTN PE=1 SV=2 - [NICA_HUMAN]	2.73479	1.55	1	1	1	1	2.86973e+08	709	78.3615	5.98584
O15347	High mobility group protein B3 OS=Homo sapiens GN=HMGB3 PE=1 SV=4 - [HMGB3_HUMAN]	2.66794	7	1	1	1	1	403204424	200	22.9654	8.36768
Q03135	Caveolin-1 OS=Homo sapiens GN=CAV1 PE=1 SV=4 - [CAV1_HUMAN]	2.51421	19.66	1	2	2	2	5.79741e+08	178	20.4585	6.02393
Q99814	Endothelial PAS domain-containing protein 1 OS=Homo sapiens GN=EPAS1 PE=1 SV=3 - [EPAS1_HUMAN]	2.5048	1.72	1	1	1	1	144995335	870	96.3972	6.27783
P28347	Transcriptional enhancer factor TEF-1 OS=Homo sapiens GN=TEAD1 PE=1 SV=2 - [TEAD1_HUMAN]	2.22515	2.82	4	1	1	1	4.08535e+06	426	47.915	8.14795
O60315	Zinc finger E-box-binding homeobox 2 OS=Homo sapiens GN=ZEB2 PE=1 SV=1 - [ZEB2_HUMAN]	2.03233	3.21	1	1	3	3	1.6935e+07	1214	136.361	6.31592
P78536	Disintegrin and metalloproteinase domain-containing protein 17 OS=Homo sapiens GN=ADAM17 PE=1 SV=1 - [ADA17_HUMAN]	1.94692	3.76	1	2	2	2	71068272	824	92.9613	5.75732
Q8WV24	Pleckstrin homology-like domain family A member 1 OS=Homo sapiens GN=PHLDA1 PE=1 SV=4 - [PHLA1_HUMAN]	1.83811	2.24	1	1	1	1	136896748	401	44.9881	9.89111
P01033	Metalloproteinase inhibitor 1 OS=Homo sapiens GN=TIMP1 PE=1 SV=1 - [TIMP1_HUMAN]	1.82573	5.31	1	1	1	1	92682024	207	23.1555	8.104
P84022	Mothers against decapentaplegic homolog 3 OS=Homo sapiens GN=SMAD3 PE=1 SV=1 - [SMAD3_HUMAN]	1.80427	7.76	5	3	3	3	1.914e+08	425	48.0498	7.15186
O15169	Axin-1 OS=Homo sapiens GN=AXIN1 PE=1 SV=2 - [AXIN1_HUMAN]	0	2.2	1	1	1	1		862	95.5756	6.96143
P27658	Collagen alpha-1(VIII) chain OS=Homo sapiens GN=COL8A1 PE=1 SV=2 - [CO8A1_HUMAN]	0	4.03	1	1	1	1		744	73.3171	9.61279
P25067	Collagen alpha-2(VIII) chain OS=Homo sapiens GN=COL8A2 PE=1 SV=2 - [CO8A2_HUMAN]	0	3.13	1	1	1	1		703	67.2023	8.98291
P67870	Casein kinase II subunit beta OS=Homo sapiens GN=CSNK2B PE=1 SV=1 - [CSK2B_HUMAN]	0	10.7	1	1	1	1		215	24.926	5.5542
P18146	Early growth response protein 1 OS=Homo sapiens GN=EGR1 PE=1 SV=1 - [EGR1_HUMAN]	0	6.26	1	1	1	2		543	57.4709	8.25049
P43268	ETS translocation variant 4 OS=Homo sapiens GN=ETV4 PE=1 SV=3 - [ETV4_HUMAN]	0	7.85	1	1	1	1		484	53.9043	5.51611
P09038	Fibroblast growth factor 2 OS=Homo sapiens GN=FGF2 PE=1 SV=3 - [FGF2_HUMAN]	0	3.47	1	1	1	1		288	30.751	11.1802
O14926	Fascin-2 OS=Homo sapiens GN=FSCN2 PE=1 SV=1 - [FSCN2_HUMAN]	0	2.85	1	1	1	1		492	55.0225	7.84033
O60565	Gremlin-1 OS=Homo sapiens GN=GREM1 PE=1 SV=1 - [GREM1_HUMAN]	0	5.43	1	1	1	1	154050172	184	20.6835	9.39307
Q9UBN7	Histone deacetylase 6 OS=Homo sapiens GN=HDAC6 PE=1 SV=2 - [HDAC6_HUMAN]	0	1.07	1	1	1	1	1.56349e+06	1215	131.336	5.30029
Q16665	Hypoxia-inducible factor 1-alpha OS=Homo sapiens GN=HIF1A PE=1 SV=1 - [HIF1A_HUMAN]	0	4	1	1	1	1	1.47395e+07	826	92.6117	5.32568
P08887	Interleukin-6 receptor subunit alpha OS=Homo sapiens GN=IL6R PE=1 SV=1 - [IL6RA_HUMAN]	0	3.42	1	1	1	1	131562	468	51.5149	8.22119
Q86T24	Transcriptional regulator Kaiso OS=Homo sapiens GN=ZBTB33 PE=1 SV=2 - [KAISO_HUMAN]	0	1.04	1	1	1	1		672	74.4382	5.12256
O95259	Potassium voltage-gated channel subfamily H member 1 OS=Homo sapiens GN=KCNH1 PE=1 SV=1 - [KCNH1_HUMAN]	0	3.44	1	1	1	1	1514080884	989	111.352	7.57666
O95600	Krueppel-like factor 8 OS=Homo sapiens GN=KLF8 PE=1 SV=2 - [KLF8_HUMAN]	0	5.57	1	1	1	1	246808306	359	39.2887	7.56201
P17252	Protein kinase C alpha type OS=Homo sapiens GN=PRKCA PE=1 SV=4 - [KPCA_HUMAN]	0	4.02	1	1	2	2	435167592	672	76.7001	7.04932
Q02156	Protein kinase C epsilon type OS=Homo sapiens GN=PRKCE PE=1 SV=1 - [KPCE_HUMAN]	0	2.17	1	1	1	1	1.51236e+09	737	83.6201	7.12256
Q96RT1	Protein LAP2 OS=Homo sapiens GN=ERBB2IP PE=1 SV=2 - [LAP2_HUMAN]	0	0.5	1	1	1	1	45130217	1412	158.2	5.50342
Q99759	Mitogen-activated protein kinase kinase kinase 3 OS=Homo sapiens GN=MAP3K3 PE=1 SV=2 - [M3K3_HUMAN]	0	3.35	1	1	1	1		626	70.8534	8.83643
Q9Y6R4	Mitogen-activated protein kinase kinase kinase 4 OS=Homo sapiens GN=MAP3K4 PE=1 SV=2 - [M3K4_HUMAN]	0	1.43	1	1	1	1	6.72349e+07	1608	181.57	6.31592
Q8WXI7	Mucin-16 OS=Homo sapiens GN=MUC16 PE=1 SV=2 - [MUC16_HUMAN]	0	0.11	1	1	1	1		22152	2351.19	5.99854
P37231	Peroxisome proliferator-activated receptor gamma OS=Homo sapiens GN=PPARG PE=1 SV=3 - [PPARG_HUMAN]	0	3.37	1	1	1	1	179138732	505	57.5831	5.93506
Q15678	Tyrosine-protein phosphatase non-receptor type 14 OS=Homo sapiens GN=PTPN14 PE=1 SV=2 - [PTN14_HUMAN]	0	4.13	1	2	2	2	50489652	1187	135.175	8.30908
P23471	Receptor-type tyrosine-protein phosphatase zeta OS=Homo sapiens GN=PTPRZ1 PE=1 SV=4 - [PTPRZ_HUMAN]	0	1.3	1	1	1	1	110831744	2315	254.429	4.88135
Q04912	Macrophage-stimulating protein receptor OS=Homo sapiens GN=MST1R PE=1 SV=2 - [RON_HUMAN]	0	0.86	1	1	1	1	369927296	1400	152.174	6.55127
P34741	Syndecan-2 OS=Homo sapiens GN=SDC2 PE=1 SV=2 - [SDC2_HUMAN]	0	5.97	1	1	1	1	646546	201	22.1462	4.85596
Q13485	Mothers against decapentaplegic homolog 4 OS=Homo sapiens GN=SMAD4 PE=1 SV=1 - [SMAD4_HUMAN]	0	4.89	1	1	1	1	2540717	552	60.4009	6.99072
Q15750	TGF-beta-activated kinase 1 and MAP3K7-binding protein 1 OS=Homo sapiens GN=TAB1 PE=1 SV=1 - [TAB1_HUMAN]	0	3.17	1	1	1	1	73438738	504	54.6104	5.51611
Q8WVJ9	Twist-related protein 2 OS=Homo sapiens GN=TWIST2 PE=1 SV=1 - [TWST2_HUMAN]	0	8.13	2	1	1	1	33023104	160	18.1131	9.49561
P17948	Vascular endothelial growth factor receptor 1 OS=Homo sapiens GN=FLT1 PE=1 SV=2 - [VGFR1_HUMAN]	0	2.09	1	1	1	1		1338	150.673	8.38232
O75362	Zinc finger protein 217 OS=Homo sapiens GN=ZNF217 PE=1 SV=1 - [ZN217_HUMAN]	0	2.67	1	1	1	1	55354530	1048	115.199	8.48486
P42229	Signal transducer and activator of transcription 5A OS=Homo sapiens GN=STAT5A PE=1 SV=1 - [STA5A_HUMAN]	12.8329	6.8	2	4	4	5	2.16889e+08	794	90.5903	6.39209
Q12800	Alpha-globin transcription factor CP2 OS=Homo sapiens GN=TFCP2 PE=1 SV=2 - [TFCP2_HUMAN]	10.1938	6.37	2	2	2	3	151514715	502	57.2197	5.79541
P08047	Transcription factor Sp1 OS=Homo sapiens GN=SP1 PE=1 SV=3 - [SP1_HUMAN]	8.87694	3.57	1	1	1	2	66711672	785	80.6436	7.34229
P17813	Endoglin OS=Homo sapiens GN=ENG PE=1 SV=2 - [EGLN_HUMAN]	7.94679	6.99	1	3	3	3	9.68541e+07	658	70.5331	6.60986
P04049	RAF proto-oncogene serine/threonine-protein kinase OS=Homo sapiens GN=RAF1 PE=1 SV=1 - [RAF1_HUMAN]	6.88256	6.33	2	3	3	4	8.72152e+07	648	73.0049	9.20264
P10451	Osteopontin OS=Homo sapiens GN=SPP1 PE=1 SV=1 - [OSTP_HUMAN]	5.77823	13.69	1	2	2	2	192076100	314	35.4012	4.57666
Q04721	Neurogenic locus notch homolog protein 2 OS=Homo sapiens GN=NOTCH2 PE=1 SV=3 - [NOTC2_HUMAN]	5.33319	2.1	2	3	3	3	5.66977e+07	2471	265.226	5.13525
P08727	Keratin, type I cytoskeletal 19 OS=Homo sapiens GN=KRT19 PE=1 SV=4 - [K1C19_HUMAN]	5.14995	5.5	6	1	2	4	2.53359e+08	400	44.0791	5.13525
P42345	Serine/threonine-protein kinase mTOR OS=Homo sapiens GN=MTOR PE=1 SV=1 - [MTOR_HUMAN]	5.03078	1.92	1	3	3	3	8.32561e+07	2549	288.707	7.1665
P10721	Mast/stem cell growth factor receptor Kit OS=Homo sapiens GN=KIT PE=1 SV=1 - [KIT_HUMAN]	4.38618	3.18	7	1	2	2	509783412	976	109.794	6.97607
Q13948	Protein CASP OS=Homo sapiens GN=CUX1 PE=1 SV=2 - [CASP_HUMAN]	4.3726	8.55	1	1	5	5	9.11245e+07	678	77.408	5.43994
Q9UJU2	Lymphoid enhancer-binding factor 1 OS=Homo sapiens GN=LEF1 PE=1 SV=1 - [LEF1_HUMAN]	3.10413	10.53	1	2	2	2	57265363	399	44.1727	7.41553
Q03405	Urokinase plasminogen activator surface receptor OS=Homo sapiens GN=PLAUR PE=1 SV=1 - [UPAR_HUMAN]	2.9968	4.78	1	1	1	1		335	36.9533	6.65381
Q15796	Mothers against decapentaplegic homolog 2 OS=Homo sapiens GN=SMAD2 PE=1 SV=1 - [SMAD2_HUMAN]	2.27153	9.64	5	4	4	4	1.11186e+08	467	52.2728	6.58057
Q96DN2	von Willebrand factor C and EGF domain-containing protein OS=Homo sapiens GN=VWCE PE=2 SV=2 - [VWCE_HUMAN]	2.271	3.25	1	1	1	1	25786729	955	99.8473	6.48096
Q13490	Baculoviral IAP repeat-containing protein 2 OS=Homo sapiens GN=BIRC2 PE=1 SV=2 - [BIRC2_HUMAN]	0	7.44	1	1	1	1	1.15851e+07	618	69.8543	6.69775
P12643	Bone morphogenetic protein 2 OS=Homo sapiens GN=BMP2 PE=1 SV=1 - [BMP2_HUMAN]	0	6.31	1	1	1	1		396	44.6738	8.95361
Q9H8V3	Protein ECT2 OS=Homo sapiens GN=ECT2 PE=1 SV=4 - [ECT2_HUMAN]	0	1.42	1	1	1	1	175628128	914	103.439	7.7085
P16144	Integrin beta-4 OS=Homo sapiens GN=ITGB4 PE=1 SV=5 - [ITB4_HUMAN]	0	0.88	1	1	1	1		1822	202.039	6.0874
Q9UEF7	Klotho OS=Homo sapiens GN=KL PE=1 SV=2 - [KLOT_HUMAN]	0	2.96	1	1	1	1		1012	116.107	7.97217
Q02817	Mucin-2 OS=Homo sapiens GN=MUC2 PE=1 SV=2 - [MUC2_HUMAN]	0	0.19	1	1	1	1		5179	539.958	5.79541
P01106	Myc proto-oncogene protein OS=Homo sapiens GN=MYC PE=1 SV=1 - [MYC_HUMAN]	0	3.87	1	1	1	1	194748328	439	48.774	5.49072
Q9UMR3	T-box transcription factor TBX20 OS=Homo sapiens GN=TBX20 PE=1 SV=4 - [TBX20_HUMAN]	0	2.46	1	1	1	1	1.67377e+07	447	49.2008	7.7085
Q9NRS4	Transmembrane protease serine 4 OS=Homo sapiens GN=TMPRSS4 PE=2 SV=2 - [TMPS4_HUMAN]	0	2.52	1	1	1	1	47266232	437	48.2151	5.40186
P30530	Tyrosine-protein kinase receptor UFO OS=Homo sapiens GN=AXL PE=1 SV=3 - [UFO_HUMAN]	0	4.59	1	1	1	1		894	98.273	5.42725
P11473	Vitamin D3 receptor OS=Homo sapiens GN=VDR PE=1 SV=1 - [VDR_HUMAN]	0	7.73	1	2	2	3	103814376	427	48.2577	6.52197

## Sheet: Sheet1
P09874	142	142
P31749	207	207
P04083	301	301
Q13490	329	329
P61586	387	387
Q13315	472	472
P30530	558	558
P12643	650	650
Q03135	857	857
Q13761	864	864
P16152	873	873
P16070	960	960
P19022	1000	1000
P27658	1295	1295
P25067	1296	1296
Q16539	1432	1432
P41240	1445	1445
P67870	1460	1460
Q13363	1487	1487
P35222	1499	1499
O60716	1500	1500
Q9UBR2	1522	1522
P39880	1523	1523
Q13948	1523
P17844	1655	1655
Q9H8V3	1894	1894
P18146	1958	1958
P17813	2022	2022
Q99814	2034	2034
P50548	2077	2077
P43268	2118	2118
Q15910	2146	2146
P09038	2247	2247
Q14192	2274	2274
P17948	2321	2321
P02751	2335	2335
P42345	2475	2475
P49840	2931	2931
P49841	2932	2932
P06396	2934	2934
P51858	3068	3068
Q16665	3091	3091
P09429	3146	3146
O15347	3149	3149
P01112	3265	3265
P34932	3308	3308
P04792	3315	3315
P07900	3320	3320
P24821	3371	3371
O75874	3417	3417
P48735	3418	3418
P17936	3486	3486
P08887	3570	3570
Q13418	3611	3611
P23229	3655	3655
P08648	3678	3678
P05556	3688	3688
P05106	3690	3690
P16144	3691	3691
O95259	3756	3756
P10721	3815	3815
P08727	3880	3880
P32004	3897	3897
P48059	3987	3987
Q15796	4087	4087
P84022	4088	4088
Q13485	4089	4089
P43121	4162	4162
Q99759	4215	4215
Q9Y6R4	4216	4216
P50281	4323	4323
P26038	4478	4478
Q04912	4486	4486
Q02817	4583	4583
P01106	4609	4609
P21359	4763	4763
P08651	4782	4782
P19838	4790	4790
Q04721	4853	4853
P67809	4904	4904
Q06830	5052	5052
P22061	5110	5110
P42336	5290	5290
Q13526	5300	5300
Q03405	5329	5329
P37231	5468	5468
P17252	5578	5578
Q02156	5581	5581
P28482	5594	5594
P27361	5595	5595
Q02750	5604	5604
Q05397	5747	5747
Q15678	5784	5784
P23471	5803	5803
P63000	5879	5879
P04049	5894	5894
P35241	5962	5962
Q13464	6093	6093
P34741	6383	6383
Q16658	6624	6624
P18583	6651	6651
P08047	6667	6667
P10451	6696	6696
P12931	6714	6714
P40763	6774	6774
P42229	6776	6776
P51692	6777	6777
O14965	6790	6790
P78536	6868	6868
O43318	6885	6885
P36402	6932	6932
P37275	6935	6935
P28347	7003	7003
Q12800	7024	7024
P01033	7076	7076
P11473	7421	7421
P15311	7430	7430
P08670	7431	7431
P25490	7528	7528
P63104	7534	7534
O75362	7764	7764
Q15942	7791	7791
O15169	8312	8312
P49757	8650	8650
Q13347	8668	8668
O60462	8828	8828
Q13330	9112	9112
Q9UEF7	9365	9365
O75116	9475	9475
Q9Y5V3	9500	9500
O60315	9839	9839
Q9UQC2	9846	9846
Q86T24	10009	10009
Q9UBN7	10013	10013
O75190	10049	10049
Q92597	10397	10397
P46937	10413	10413
Q15750	10454	10454
Q07666	10657	10657
O95600	11279	11279
Q8WV24	22822	22822
Q13573	22938	22938
Q14137	23246	23246
Q92542	23385	23385
Q14160	23513	23513
O14926	25794	25794
Q13433	25800	25800
Q9GZV5	25937	25937
O60565	26585	26585
O75496	51053	51053
Q9UJU2	51176	51176
Q9UHB6	51474	51474
Q96RT1	55914	55914
Q9NRS4	56649	56649
Q9NSA3	56998	56998
Q9UMR3	57057	57057
Q9BTC8	57504	57504
P58215	84695	84695
Q86UE4	92140	92140
Q8WXI7	94025	94025
Q8WVJ9	117581	117581
Q96DN2	220001	220001
P25391	284217	284217

## Sheet: Sheet2
142
207
301
329
387
472
558
650
857
864
873
960
1000
1295
1296
1432
1445
1460
1487
1499
1500
1522
1523
1655
1894
1958
2022
2034
2077
2118
2146
2247
2274
2321
2335
2475
2931
2932
2934
3068
3091
3146
3149
3265
3308
3315
3320
3371
3417
3418
3486
3570
3611
3655
3678
3688
3690
3691
3756
3815
3880
3897
3987
4087
4088
4089
4162
4215
4216
4323
4478
4486
4583
4609
4763
4782
4790
4853
4904
5052
5110
5290
5300
5329
5468
5578
5581
5594
5595
5604
5747
5784
5803
5879
5894
5962
6093
6383
6624
6651
6667
6696
6714
6774
6776
6777
6790
6868
6885
6932
6935
7003
7024
7076
7421
7430
7431
7528
7534
7764
7791
8312
8650
8668
8828
9112
9365
9475
9500
9839
9846
10009
10013
10049
10397
10413
10454
10657
11279
22822
22938
23246
23385
23513
25794
25800
25937
26585
51053
51176
51474
55914
56649
56998
57057
57504
84695
92140
94025
117581
220001
284217
